# Supplementary material for: Heart disease in a mutant mouse model of spontaneous eosinophilic myocarditis maps to three loci
Source: BMC Genomics. 2019 Oct 11;20:727. doi: 10.1186/s12864-019-6108-0 (PMC6788080; doi:10.1186/s12864-019-6108-0)
Supplement: Supplementary file 4 — Additional file 4. File containing color-coded SNP genotypes for the haplotype analysis relevant to Fig. 5. [file 12864_2019_6108_MOESM4_ESM.xlsx]

## Sheet: data Fig 5 - Haplotype Analysis
Additional file 4.							A/J	Het
Zimmermann et al., 2019							SJL	IBD		Emhd1														Emhd2												Emhd3
								eartag		20010	19591										eartag			19670	19583									eartag		19591	19777
Index	SNP NAME	Chr	Bld 37	Bld 38			A	SJ		#84	#65			Index	SNP NAME	Chr	Bld 37	Bld 38		A	SJ			#78	#80		Index	SNP NAME	Chr	Bld 37	Bld 38		A	SJ		#65	#66
3558	ICR1522	5	3043534				C	C		CC	CC			141440	UNCJPD008210	17	3054513			N	N			--	--		141440	UNCJPD008210	17	3054513			N	N		--	--
101440	UNCHS013411	5	3044341				T	T		TT	TT			129229	UNCHS043509	17	3075928			T	C			CC	TC		129229	UNCHS043509	17	3075928			T	C		TC	TC
101441	UNCHS013412	5	3053215				A	A		AA	AA			129231	UNCHS043511	17	3075928			T	C			CC	TC		129231	UNCHS043511	17	3075928			T	C		TC	TC
5809	ICR5522	5	3064744				G	G		GG	GG			140149	UNCJPD006513	17	3081326			A	A			AA	AA		140149	UNCJPD006513	17	3081326			A	A		AA	AA
5810	ICR5523	5	3071267				G	G		GG	GG			129230	UNCHS043510	17	3084336			G	G			GG	GG		129230	UNCHS043510	17	3084336			G	G		GG	GG
3559	ICR1524	5	3113878				A	A		AA	AA			129232	UNCHS043512	17	3084336			N	N			--	--		129232	UNCHS043512	17	3084336			N	N		--	--
5811	ICR5524	5	3121556				C	C		CC	CC			22100	JAX00429559	17	3087345			T	T			TT	TT		22100	JAX00429559	17	3087345			T	T		TT	TT
565	CEAJAX00126462	5	3142878				H	H		TC	TC			129233	UNCHS043513	17	3159640			T	C			CC	TC		129233	UNCHS043513	17	3159640			T	C		TC	TC
10970	JAX00126462	5	3142878				T	T		TT	TT			129234	UNCHS043514	17	3161972			A	A			AA	AA		129234	UNCHS043514	17	3161972			A	A		AA	AA
101442	UNCHS013413	5	3153861				N	N		--	--			129235	UNCHS043515	17	3164218			G	A			AA	AG		129235	UNCHS043515	17	3164218			G	A		AG	AG
101443	UNCHS013414	5	3160004				C	C		CC	CC			129236	UNCHS043516	17	3166961			N	N			--	--		129236	UNCHS043516	17	3166961			N	N		--	--
3560	ICR1525	5	3161932				C	C		CC	CC			129237	UNCHS043517	17	3169126			T	C			CC	TC		129237	UNCHS043517	17	3169126			T	C		TC	TC
5812	ICR5525	5	3162331				C	C		CC	CC			129238	UNCHS043518	17	3174784			N	N			--	--		129238	UNCHS043518	17	3174784			N	N		--	--
5813	ICR5526	5	3209797				C	C		CC	CC			129239	UNCHS043521	17	3187193			G	A			AA	AG		129239	UNCHS043521	17	3187193			G	A		AG	AG
27463	JAX00572222	5	3213336				G	G		GG	GG			22101	JAX00429572	17	3188576			G	G			GG	GG		22101	JAX00429572	17	3188576			G	G		GG	GG
86680	UNC8539874	5	3216464				G	G		GG	GG			129240	UNCHS043522	17	3192903			T	T			TT	TT		129240	UNCHS043522	17	3192903			T	T		TT	TT
3561	ICR1527	5	3249468				T	T		TT	TT			22102	JAX00429588	17	3240452			G	G			GG	GG		22102	JAX00429588	17	3240452			G	G		GG	GG
5814	ICR5527	5	3267476				T	T		TT	TT			129241	UNCHS043523	17	3250036			G	A			AA	AG		129241	UNCHS043523	17	3250036			G	A		AG	AG
3562	ICR1528	5	3304079				C	C		CC	CC			9138	JAX00072975	17	3252096			C	C			CC	CC		9138	JAX00072975	17	3252096			C	C		CC	CC
5815	ICR5528	5	3306477				N	N		CC	CC			129242	UNCHS043524	17	3252500			G	N			--	GG		129242	UNCHS043524	17	3252500			G	N		GG	GG
3563	ICR1529	5	3336081				C	C		CC	CC			140150	UNCJPD006514	17	3257454			C	C			CC	CC		140150	UNCJPD006514	17	3257454			C	C		CC	CC
5816	ICR5529	5	3338066				N	N		--	--			129243	UNCHS043525	17	3277327			T	C			CC	TC		129243	UNCHS043525	17	3277327			T	C		TC	TC
136596	UNCJPD002046	5	3338346				N	N		--	--			129244	UNCHS043526	17	3279758			G	G			GG	GG		129244	UNCHS043526	17	3279758			G	G		GG	GG
27464	JAX00572244	5	3360867				G	G		GG	GG			129245	UNCHS043528	17	3335732			C	T			TT	TC		129245	UNCHS043528	17	3335732			C	T		TC	TC
101444	UNCHS013415	5	3363243				C	T		CC	TC			22103	JAX00429614	17	3338879			C	C			CC	CC		22103	JAX00429614	17	3338879			C	C		CC	CC
101445	UNCHS013416	5	3365517				A	A		AA	AA			22104	JAX00429615	17	3338905			G	G			GG	GG		22104	JAX00429615	17	3338905			G	G		GG	GG
3565	ICR1530	5	3381588				N	N		--	--			22105	JAX00429656	17	3420496			G	G			GG	GG		22105	JAX00429656	17	3420496			G	G		GG	GG
5818	ICR5530	5	3396962				A	A		AA	AA			129246	UNCHS043529	17	3490210			C	A			AA	AC		129246	UNCHS043529	17	3490210			C	A		AC	AC
10971	JAX00126481	5	3408118				N	N		--	--			129247	UNCHS043530	17	3494638			A	A			AA	AA		129247	UNCHS043530	17	3494638			A	A		AA	AA
3566	ICR1531	5	3424938				A	A		AA	AA			22106	JAX00429672	17	3522541			G	A			AA	AG		22106	JAX00429672	17	3522541			G	A		AG	AG
5819	ICR5531	5	3435739				N	N		TT	TT			129248	UNCHS043531	17	3543285			T	T			TT	TT		129248	UNCHS043531	17	3543285			T	T		TT	TT
101446	UNCHS013418	5	3484904				G	G		GG	GG			129249	UNCHS043532	17	3546938			A	G			GG	AG		129249	UNCHS043532	17	3546938			A	G		AG	AG
86682	UNC8542083	5	3531108				G	G		GG	GG			129250	UNCHS043533	17	3639334			G	A			AA	AG		129250	UNCHS043533	17	3639334			G	A		AG	AG
10972	JAX00126493	5	3573847				C	C		CC	CC			129251	UNCHS043534	17	3642432			T	G			GG	TG		129251	UNCHS043534	17	3642432			T	G		TG	TG
10973	JAX00126493q	5	3573847				C	C		CC	CC			22107	JAX00429705	17	3643870			C	C			CC	CC		22107	JAX00429705	17	3643870			C	C		CC	CC
86683	UNC8542757	5	3583415				A	G		AA	AG			129252	UNCHS043535	17	3688908			T	T			TT	TT		129252	UNCHS043535	17	3688908			T	T		TT	TT
27465	JAX00572282	5	3609480				G	G		GG	GG			129253	UNCHS043536	17	3691202			T	T			TT	TT		129253	UNCHS043536	17	3691202			T	T		TT	TT
101447	UNCHS013419	5	3717593				C	C		CC	CC			68158	UNC27491317	17	3737834			C	A			AA	AC		68158	UNC27491317	17	3737834			C	A		AC	AC
101448	UNCHS013420	5	3720079				C	C		CC	CC			22108	JAX00429735	17	3757867			T	T			TT	TT		22108	JAX00429735	17	3757867			T	T		TT	TT
10974	JAX00126504	5	3735650				A	A		AA	AA			22109	JAX00429743	17	3779533			C	C			CC	CC		22109	JAX00429743	17	3779533			C	C		CC	CC
136597	UNCJPD002047	5	3737373				C	C		CC	CC			68160	UNC27492105	17	3791776			G	G			GG	GG		68160	UNC27492105	17	3791776			G	G		GG	GG
86684	UNC8543985	5	3744445				G	G		GG	GG			9139	JAX00073018	17	3816395			T	C			CC	TC		9139	JAX00073018	17	3816395			T	C		TC	TC
101449	UNCHS013421	5	3779673				G	G		GG	GG			68161	UNC27492995	17	3867236			T	C			CC	TC		68161	UNC27492995	17	3867236			T	C		TC	TC
101450	UNCHS013422	5	3785308				C	C		CC	CC			22110	JAX00429759	17	3869399			G	A			AA	AG		22110	JAX00429759	17	3869399			G	A		AG	AG
101451	UNCHS013423	5	3807584				C	C		CC	CC			68163	UNC27493771	17	3914250			A	A			AA	AA		68163	UNC27493771	17	3914250			A	A		AA	AA
101452	UNCHS013424	5	3810516				G	G		GG	GG			68164	UNC27494409	17	3959077			H	A			AA	AG		68164	UNC27494409	17	3959077			H	A		AG	AG
27466	JAX00572303	5	3819402				C	C		CC	CC			68166	UNC27494863	17	3985494			A	A			AA	AA		68166	UNC27494863	17	3985494			A	A		AA	AA
141767	UNCJPD008563	5	3822446				T	T		TT	TT			22111	JAX00429804	17	4016522			C	C			CC	CC		22111	JAX00429804	17	4016522			C	C		CC	CC
101453	UNCHS013425	5	3911076				A	A		AA	AA			129254	UNCHS043537	17	4052540			A	G			GG	AG		129254	UNCHS043537	17	4052540			A	G		AG	AG
101454	UNCHS013426	5	3913502				T	T		TT	TT			129255	UNCHS043538	17	4054697			A	A			AA	AA		129255	UNCHS043538	17	4054697			A	A		AA	AA
86685	UNC8545548	5	3929140				C	C		CC	CC			68168	UNC27495738	17	4066497			C	T			TT	TC		68168	UNC27495738	17	4066497			C	T		TC	TC
27467	JAX00572335	5	3950207				C	C		CC	CC			140151	UNCJPD006516	17	4071522			T	T			TT	TT		140151	UNCJPD006516	17	4071522			T	T		TT	TT
101455	UNCHS013427	5	3969883				N	N		--	--			68169	UNC27496163	17	4104466			G	G			GG	GG		68169	UNC27496163	17	4104466			G	G		GG	GG
101456	UNCHS013428	5	3977141				G	G		GG	GG			141274	UNCJPD008036	17	4138841			A	A			AA	AA		141274	UNCJPD008036	17	4138841			A	A		AA	AA
101457	UNCHS013429	5	3995668				A	A		AA	AA			68171	UNC27497131	17	4162330			A	C			CC	AC		68171	UNC27497131	17	4162330			A	C		AC	AC
86686	UNC8546898	5	4024372				C	C		CC	CC			68172	UNC27497695	17	4199995			A	A			AA	AA		68172	UNC27497695	17	4199995			A	A		AA	AA
101458	UNCHS013431	5	4024620				A	A		AA	AA			68174	UNC27498174	17	4231665			C	T			TT	TC		68174	UNC27498174	17	4231665			C	T		TC	TC
27468	JAX00572362	5	4025022				G	G		GG	GG			140152	UNCJPD006517	17	4239477			C	C			CC	CC		140152	UNCJPD006517	17	4239477			C	C		CC	CC
101326	UNCHS013289	5	4027269				G	G		GG	GG			129256	UNCHS043539	17	4276657			G	G			GG	GG		129256	UNCHS043539	17	4276657			G	G		GG	GG
101460	UNCHS013433	5	4036515				C	C		CC	CC			22112	JAX00429841	17	4278778			A	A			AA	AA		22112	JAX00429841	17	4278778			A	A		AA	AA
101461	UNCHS013434	5	4039222				C	C		CC	CC			129257	UNCHS043540	17	4279896			C	C			CC	CC		129257	UNCHS043540	17	4279896			C	C		CC	CC
10975	JAX00126530	5	4071106				G	G		GG	GG			68176	UNC27499141	17	4287694			C	C			CC	CC		68176	UNC27499141	17	4287694			C	C		CC	CC
101462	UNCHS013435	5	4076668				C	C		CC	CC			22113	JAX00429853	17	4309746			A	C			CC	AC		22113	JAX00429853	17	4309746			A	C		AC	AC
101463	UNCHS013436	5	4082858				G	A		GG	AG			22114	JAX00429853r	17	4309746			A	C			CC	AC		22114	JAX00429853r	17	4309746			A	C		AC	AC
141830	UNCJPD008627	5	4130472				G	G		GG	GG			584	CEAJAX00429855	17	4310085			T	C			CC	TC		584	CEAJAX00429855	17	4310085			T	C		TC	TC
27469	JAX00572406	5	4193739				A	A		AA	AA			129258	UNCHS043542	17	4321673			G	G			GG	GG		129258	UNCHS043542	17	4321673			G	G		GG	GG
86688	UNC8549503	5	4246073				C	A		CC	AC			68178	UNC27500437	17	4362966			G	A			AA	AG		68178	UNC27500437	17	4362966			G	A		AG	AG
27470	JAX00572431	5	4265029				G	G		GG	GG			68180	UNC27501276	17	4414600			C	T			TT	TC		68180	UNC27501276	17	4414600			C	T		TC	TC
101464	UNCHS013437	5	4279109				A	A		AA	AA			68181	UNC27501759	17	4444790			C	A			AA	AC		68181	UNC27501759	17	4444790			C	A		AC	AC
101465	UNCHS013438	5	4282460				G	A		GG	AG			68182	UNC27502327	17	4483309			G	G			GG	GG		68182	UNC27502327	17	4483309			G	G		GG	GG
101466	UNCHS013439	5	4326862				G	G		GG	GG			22115	JAX00429936	17	4539699			C	C			CC	CC		22115	JAX00429936	17	4539699			C	C		CC	CC
101467	UNCHS013440	5	4330346				T	C		TT	TC			129259	UNCHS043543	17	4543135			A	A			AA	AA		129259	UNCHS043543	17	4543135			A	A		AA	AA
86690	UNC8551116	5	4356749				A	A		AA	AA			129260	UNCHS043544	17	4545678			T	T			TT	TT		129260	UNCHS043544	17	4545678			T	T		TT	TT
566	CEAJAX00126552	5	4364099				T	C		TT	TC			22116	JAX00429946	17	4568319			A	G			GG	AG		22116	JAX00429946	17	4568319			A	G		AG	AG
141431	UNCJPD008200	5	4385413				C	C		CC	CC			129261	UNCHS043545	17	4592396			A	G			GG	AG		129261	UNCHS043545	17	4592396			A	G		AG	AG
86691	UNC8551996	5	4428504				G	A		GG	AG			129262	UNCHS043546	17	4594795			N	N			GG	GG		129262	UNCHS043546	17	4594795			N	N		--	--
27471	JAX00572486	5	4490601				C	C		CC	CC			68186	UNC27504504	17	4625519			A	G			GG	AG		68186	UNC27504504	17	4625519			A	G		AG	AG
27472	JAX00572486r	5	4490601				C	C		CC	CC			68187	UNC27504612	17	4632385			A	G			GG	AG		68187	UNC27504612	17	4632385			A	G		AG	AG
101468	UNCHS013441	5	4562663				G	G		GG	GG			129263	UNCHS043547	17	4640030			T	T			TT	TT		129263	UNCHS043547	17	4640030			T	T		TT	TT
3567	ICR1532	5	4576435				A	A		AA	AA			129264	UNCHS043548	17	4642385			A	G			GG	AG		129264	UNCHS043548	17	4642385			A	G		AG	AG
5820	ICR5532	5	4580496				A	A		AA	AA			129265	UNCHS043549	17	4705962			T	T			TT	TT		129265	UNCHS043549	17	4705962			T	T		TT	TT
27473	JAX00572500	5	4594550				G	G		GG	GG			68189	UNC27505708	17	4707754			N	N			GG	GG		68189	UNC27505708	17	4707754			N	N		GG	GG
101469	UNCHS013443	5	4619329				A	A		AA	AA			129266	UNCHS043551	17	4728363			C	C			CC	CC		129266	UNCHS043551	17	4728363			C	C		CC	CC
86693	UNC8554223	5	4620710				T	T		TT	TT			129267	UNCHS043552	17	4732605			G	G			GG	GG		129267	UNCHS043552	17	4732605			G	G		GG	GG
101470	UNCHS013444	5	4622219				A	A		AA	AA			68190	UNC27506329	17	4750624			C	C			CC	CC		68190	UNC27506329	17	4750624			C	C		CC	CC
27474	JAX00572508	5	4626787				T	T		TT	TT			68191	UNC27507164	17	4798332			G	A			AA	AG		68191	UNC27507164	17	4798332			G	A		AG	AG
136598	UNCJPD002049	5	4659286				N	N		--	--			140153	UNCJPD006518	17	4819333			N	N			--	--		140153	UNCJPD006518	17	4819333			N	N		--	--
3568	ICR1533	5	4669055				T	T		TT	TT			68193	UNC27508313	17	4866347			C	C			CC	CC		68193	UNC27508313	17	4866347			C	C		CC	CC
5821	ICR5533	5	4675915				C	C		CC	CC			68194	UNC27508550	17	4886603			G	A			AA	AG		68194	UNC27508550	17	4886603			G	A		AG	AG
10976	JAX00126578	5	4687735				A	A		AA	AA			68195	UNC27509372	17	4943453			N	C			CC	CC		68195	UNC27509372	17	4943453			N	C		CC	CC
86694	UNC8555119	5	4696515				C	C		CC	CC			68196	UNC27510238	17	5011510			T	C			CC	TC		68196	UNC27510238	17	5011510			T	C		TC	TC
3569	ICR1534	5	4753113				T	T		TT	TT			129268	UNCHS043553	17	5053145			A	C			CC	AC		129268	UNCHS043553	17	5053145			A	C		AC	AC
5822	ICR5534	5	4753192				C	C		CC	CC			129269	UNCHS043554	17	5057641			T	T			TT	TT		129269	UNCHS043554	17	5057641			T	T		TT	TT
86695	UNC8556320	5	4804130				T	T		TT	TT			129270	UNCHS043555	17	5079620			A	A			AA	AA		129270	UNCHS043555	17	5079620			A	A		AA	AA
14123	JAX00225272	5	4828139				C	C		CC	CC			129271	UNCHS043556	17	5081936			G	G			GG	GG		129271	UNCHS043556	17	5081936			G	G		GG	GG
3570	ICR1535	5	4856727				T	T		TT	TT			129272	UNCHS043557	17	5099483			T	T			TT	TT		129272	UNCHS043557	17	5099483			T	T		TT	TT
5823	ICR5535	5	4857387				G	G		GG	GG			68197	UNC27511647	17	5101753			C	C			CC	CC		68197	UNC27511647	17	5101753			C	C		CC	CC
3571	ICR1536	5	4946565				C	C		CC	CC			129273	UNCHS043558	17	5102731			G	G			GG	GG		129273	UNCHS043558	17	5102731			G	G		GG	GG
5824	ICR5536	5	4954515				C	C		CC	CC			68198	UNC27512232	17	5134843			A	G			GG	AG		68198	UNC27512232	17	5134843			A	G		AG	AG
136599	UNCJPD002050	5	4996710				C	C		CC	CC			140154	UNCJPD006519	17	5144580			N	N			--	--		140154	UNCJPD006519	17	5144580			N	N		--	--
86696	UNC8559748	5	5015411				G	G		GG	GG			129274	UNCHS043559	17	5145754			G	T			TT	TG		129274	UNCHS043559	17	5145754			G	T		TG	TG
3572	ICR1537	5	5028670				G	G		GG	GG			129275	UNCHS043560	17	5150629			A	A			AA	AA		129275	UNCHS043560	17	5150629			A	A		AA	AA
5825	ICR5537	5	5028748				T	T		TT	TT			22117	JAX00430119	17	5157410			A	A			AA	AA		22117	JAX00430119	17	5157410			A	A		AA	AA
27475	JAX00572632	5	5049259				T	G		TT	TG			68199	UNC27513380	17	5197551			T	T			TT	TT		68199	UNC27513380	17	5197551			T	T		TT	TT
101471	UNCHS013445	5	5100851				C	C		CC	CC			129276	UNCHS043561	17	5209555			A	A			AA	AA		129276	UNCHS043561	17	5209555			A	A		AA	AA
3573	ICR1538	5	5104733				G	G		GG	GG			129277	UNCHS043562	17	5214789			A	G			GG	AG		129277	UNCHS043562	17	5214789			A	G		AG	AG
101472	UNCHS013446	5	5104871				C	C		CC	CC			68200	UNC27514092	17	5239740			T	C			CC	TC		68200	UNC27514092	17	5239740			T	C		TC	TC
101473	UNCHS013447	5	5114073				N	N		--	--			68201	UNC27514735	17	5287554			T	C			CC	TC		68201	UNC27514735	17	5287554			T	C		TC	TC
101474	UNCHS013448	5	5116418				N	N		--	--			129278	UNCHS043563	17	5288081			T	C			CC	TC		129278	UNCHS043563	17	5288081			T	C		TC	TC
86698	UNC8561659	5	5149060				C	C		CC	CC			140155	UNCJPD006520	17	5293119			G	G			GG	GG		140155	UNCJPD006520	17	5293119			G	G		GG	GG
27476	JAX00572660	5	5162833				T	T		TT	TT			141017	UNCJPD007760	17	5312870			T	T			TT	TT		141017	UNCJPD007760	17	5312870			T	T		TT	TT
3574	ICR1539	5	5192514				N	N		--	--			125	B6_rs4137196	17	5332903			N	N			--	--		125	B6_rs4137196	17	5332903			N	N		--	TT
5826	ICR5539	5	5192546				G	G		GG	GG			68202	UNC27515402	17	5335018			A	G			GG	AG		68202	UNC27515402	17	5335018			A	G		AG	AG
27477	JAX00572671	5	5243496				C	C		CC	CC			9140	JAX00073134	17	5382544			A	G			GG	AG		9140	JAX00073134	17	5382544			A	G		AG	AG
3576	ICR1540	5	5289232				T	T		TT	TT			68203	UNC27516043	17	5386356			A	A			AA	AA		68203	UNC27516043	17	5386356			A	A		AA	AA
5828	ICR5540	5	5293075				G	G		GG	GG			68205	UNC27516526	17	5416592			A	G			GG	AG		68205	UNC27516526	17	5416592			A	G		AG	AG
86699	UNC8564033	5	5296648				C	C		CC	CC			129279	UNCHS043565	17	5419327			T	T			TT	TT		129279	UNCHS043565	17	5419327			T	T		TT	TT
101475	UNCHS013449	5	5320347				A	A		AA	AA			129280	UNCHS043566	17	5422005			C	A			AA	AC		129280	UNCHS043566	17	5422005			C	A		AC	AC
101476	UNCHS013450	5	5323122				G	G		GG	GG			129281	UNCHS043567	17	5454391			A	C			CC	AC		129281	UNCHS043567	17	5454391			A	C		AC	AC
101477	UNCHS013451	5	5368901				G	G		GG	GG			129282	UNCHS043568	17	5456620			N	N			--	--		129282	UNCHS043568	17	5456620			N	N		--	--
3577	ICR1541	5	5372173				C	C		CC	CC			68206	UNC27517431	17	5471866			C	C			CC	CC		68206	UNC27517431	17	5471866			C	C		CC	CC
101478	UNCHS013452	5	5372439				T	T		TT	TT			68207	UNC27518476	17	5539589			G	G			GG	GG		68207	UNC27518476	17	5539589			G	G		GG	GG
27478	JAX00572722	5	5375899				C	C		CC	CC			129283	UNCHS043569	17	5567136			C	C			CC	CC		129283	UNCHS043569	17	5567136			C	C		CC	CC
101479	UNCHS013453	5	5387629				N	N		--	--			129284	UNCHS043570	17	5571808			C	C			CC	CC		129284	UNCHS043570	17	5571808			C	C		CC	CC
86700	UNC8565506	5	5391111				A	G		AA	AG			68208	UNC27519200	17	5588234			A	C			CC	AC		68208	UNC27519200	17	5588234			A	C		AC	AC
101480	UNCHS013454	5	5391111				A	G		AA	AG			68209	UNC27519627	17	5613951			G	G			GG	GG		68209	UNC27519627	17	5613951			G	G		GG	GG
27479	JAX00572728	5	5442694				T	T		TT	TT			129285	UNCHS043571	17	5626631			A	A			AA	AA		129285	UNCHS043571	17	5626631			A	A		AA	AA
27480	JAX00572735	5	5479463				T	T		TT	TT			129286	UNCHS043572	17	5629148			G	G			GG	GG		129286	UNCHS043572	17	5629148			G	G		GG	GG
101481	UNCHS013455	5	5503889				T	T		TT	TT			68210	UNC27520242	17	5654304			G	G			GG	GG		68210	UNC27520242	17	5654304			G	G		GG	GG
101482	UNCHS013456	5	5509225				C	C		CC	CC			68211	UNC27520267	17	5655233			T	T			TT	TT		68211	UNC27520267	17	5655233			T	T		TT	TT
86702	UNC8567265	5	5518793				A	A		AA	AA			68212	UNC27520342	17	5657772			A	A			AA	AA		68212	UNC27520342	17	5657772			A	A		AA	AA
3578	ICR1542	5	5561632				C	C		CC	CC			68213	UNC27520390	17	5660361			C	C			CC	CC		68213	UNC27520390	17	5660361			C	C		CC	CC
5829	ICR5542	5	5562710				C	C		CC	CC			68214	UNC27520413	17	5661466			T	T			TT	TT		68214	UNC27520413	17	5661466			T	T		TT	TT
101483	UNCHS013458	5	5619932				G	A		GG	AG			68215	UNC27520426	17	5663602			G	G			GG	GG		68215	UNC27520426	17	5663602			G	G		GG	GG
86703	UNC8568633	5	5620553				T	C		TT	TC			68216	UNC27520448	17	5664877			G	G			GG	GG		68216	UNC27520448	17	5664877			G	G		GG	GG
101484	UNCHS013459	5	5644611				N	T		CC	TC			68217	UNC27520488	17	5666704			G	G			GG	GG		68217	UNC27520488	17	5666704			G	G		GG	GG
101485	UNCHS013460	5	5647946				T	T		TT	TT			68218	UNC27520546	17	5669012			C	C			CC	CC		68218	UNC27520546	17	5669012			C	C		CC	CC
3579	ICR1543	5	5654959				N	N		--	--			68219	UNC27520565	17	5669899			T	T			TT	TT		68219	UNC27520565	17	5669899			T	T		TT	TT
5830	ICR5543	5	5657737				G	G		GG	GG			68220	UNC27520624	17	5672137			C	C			CC	CC		68220	UNC27520624	17	5672137			C	C		CC	CC
27481	JAX00572799	5	5677848				G	A		GG	AG			68221	UNC27520666	17	5673794			C	C			CC	CC		68221	UNC27520666	17	5673794			C	C		CC	CC
136600	UNCJPD002052	5	5678786				T	T		TT	TT			68222	UNC27520720	17	5676436			A	A			AA	AA		68222	UNC27520720	17	5676436			A	A		AA	AA
10977	JAX00126653	5	5696658				T	T		TT	TT			68223	UNC27520760	17	5677957			A	A			AA	AA		68223	UNC27520760	17	5677957			A	A		AA	AA
27482	JAX00572809	5	5716461				G	G		GG	GG			68224	UNC27520804	17	5679520			C	C			CC	CC		68224	UNC27520804	17	5679520			C	C		CC	CC
3580	ICR1544	5	5737336				T	T		TT	TT			129287	UNCHS043573	17	5679954			T	T			TT	TT		129287	UNCHS043573	17	5679954			T	T		TT	TT
86704	UNC8570153	5	5742033				C	T		CC	TC			129288	UNCHS043574	17	5682480			G	G			GG	GG		129288	UNCHS043574	17	5682480			G	G		GG	GG
5831	ICR5544	5	5742230				G	G		GG	GG			129289	UNCHS043575	17	5733699			G	G			GG	GG		129289	UNCHS043575	17	5733699			G	G		GG	GG
142640	UNCJPD009495	5	5796045				N	N		--	--			129290	UNCHS043576	17	5736114			C	T			TT	TC		129290	UNCHS043576	17	5736114			C	T		TC	TC
136601	UNCJPD002053	5	5796313				N	N		--	--			68225	UNC27521799	17	5740369			G	A			AA	AG		68225	UNC27521799	17	5740369			G	A		AG	AG
101486	UNCHS013461	5	5823665				G	T		GG	TG			140156	UNCJPD006521	17	5741638			N	N			--	--		140156	UNCJPD006521	17	5741638			N	N		--	--
3581	ICR1545	5	5824018				T	N		TT	TT			68226	UNC27522753	17	5803148			G	G			GG	GG		68226	UNC27522753	17	5803148			G	G		GG	GG
5832	ICR5545	5	5824020				C	N		CC	CC			9141	JAX00073177	17	5946405			T	T			TT	TT		9141	JAX00073177	17	5946405			T	T		TT	TT
101487	UNCHS013462	5	5827296				A	A		AA	AA			68227	UNC27523158	17	5956916			T	C			CC	TC		68227	UNC27523158	17	5956916			T	C		TC	TC
86706	UNC8571648	5	5850163				N	N		--	--			22118	JAX00430351	17	6012537			C	C			CC	CC		22118	JAX00430351	17	6012537			C	C		CC	CC
3582	ICR1546	5	5917588				G	G		GG	GG			129291	UNCHS043577	17	6017665			G	G			GG	GG		129291	UNCHS043577	17	6017665			G	G		GG	GG
27483	JAX00572857	5	5926490				A	C		AA	AC			129292	UNCHS043578	17	6020644			A	G			GG	AG		129292	UNCHS043578	17	6020644			A	G		AG	AG
5833	ICR5546	5	5944746				N	N		--	--			68228	UNC27523857	17	6022983			T	C			CC	TC		68228	UNC27523857	17	6022983			T	C		TC	TC
27484	JAX00572871	5	5953136				C	C		CC	CC			22119	JAX00430367	17	6032130			A	G			GG	AG		22119	JAX00430367	17	6032130			A	G		AG	AG
86707	UNC8573309	5	5962426				C	C		CC	CC			68229	UNC27524243	17	6073342			A	C			CC	AC		68229	UNC27524243	17	6073342			A	C		AC	AC
27485	JAX00572882	5	6043287				A	A		AA	AA			129293	UNCHS043579	17	6075193			T	G			GG	TG		129293	UNCHS043579	17	6075193			T	G		TG	TG
3583	ICR1547	5	6078465				G	G		GG	GG			129294	UNCHS043580	17	6079383			G	A			AA	AG		129294	UNCHS043580	17	6079383			G	A		AG	AG
5834	ICR5547	5	6083329				G	G		GG	GG			22120	JAX00430384	17	6090957			C	C			CC	CC		22120	JAX00430384	17	6090957			C	C		CC	CC
3584	ICR1548	5	6120050				T	T		TT	TT			9142	JAX00073189	17	6097036			A	G			GG	AG		9142	JAX00073189	17	6097036			A	G		AG	AG
5835	ICR5548	5	6120703				G	G		GG	GG			129295	UNCHS043581	17	6154120			T	C			CC	TC		129295	UNCHS043581	17	6154120			T	C		TC	TC
86708	UNC8576083	5	6127691				T	T		TT	TT			129296	UNCHS043582	17	6157165			G	A			AA	AG		129296	UNCHS043582	17	6157165			G	A		AG	AG
3585	ICR1549	5	6182817				T	T		TT	TT			68230	UNC27524780	17	6166492			C	N			TC	CC		68230	UNC27524780	17	6166492			C	N		CC	--
27486	JAX00572911	5	6184027				T	T		TT	TT			129297	UNCHS043583	17	6174837			T	T			TT	TT		129297	UNCHS043583	17	6174837			T	T		TT	TT
5836	ICR5549	5	6184088				N	N		--	--			129298	UNCHS043584	17	6179527			G	G			GG	GG		129298	UNCHS043584	17	6179527			G	G		GG	GG
136602	UNCJPD002054	5	6198476				N	N		--	--			129299	UNCHS043585	17	6189645			A	A			AA	AA		129299	UNCHS043585	17	6189645			A	A		AA	AA
101488	UNCHS013463	5	6234584				C	C		CC	CC			129300	UNCHS043586	17	6194234			T	T			TT	TT		129300	UNCHS043586	17	6194234			T	T		TT	TT
86710	UNC8577252	5	6239661				A	A		AA	AA			22121	JAX00430402	17	6203772			T	T			TT	TT		22121	JAX00430402	17	6203772			T	T		TT	TT
101489	UNCHS013464	5	6243425				C	C		CC	CC			68231	UNC27525149	17	6218736			N	N			GG	GG		68231	UNC27525149	17	6218736			N	N		GG	GG
27487	JAX00572914	5	6254544				C	C		CC	CC			140157	UNCJPD006522	17	6227797			N	N			--	--		140157	UNCJPD006522	17	6227797			N	N		--	--
10978	JAX00126695	5	6255081				A	C		AA	AC			129301	UNCHS043588	17	6276333			N	N			CC	CC		129301	UNCHS043588	17	6276333			N	N		CC	CC
27488	JAX00572915	5	6270259				G	G		GG	GG			68232	UNC27525198	17	6288637			G	G			GG	GG		68232	UNC27525198	17	6288637			G	G		GG	GG
3587	ICR1550	5	6278023				A	A		AA	AA			68233	UNC27525304	17	6460153			N	N			GG	GG		68233	UNC27525304	17	6460153			N	N		GG	GG
86711	UNC8578487	5	6345873				G	G		GG	GG			140158	UNCJPD006523	17	6469954			T	T			TT	TT		140158	UNCJPD006523	17	6469954			T	T		TT	TT
3588	ICR1551	5	6364723				A	A		AA	AA			142633	UNCJPD009487	17	6544596			N	N			--	--		142633	UNCJPD009487	17	6544596			N	N		--	--
5837	ICR5551	5	6364772				T	T		TT	TT			140159	UNCJPD006524	17	6911776			C	C			CC	CC		140159	UNCJPD006524	17	6911776			C	C		CC	CC
10979	JAX00126706	5	6428735				G	G		GG	GG			129303	UNCHS043591	17	6926295			A	G			GG	AG		129303	UNCHS043591	17	6926295			A	G		AG	AG
27489	JAX00572930	5	6460855				A	A		AA	AA			142542	UNCJPD009388	17	6953629			N	N			--	--		142542	UNCJPD009388	17	6953629			N	N		--	--
136603	UNCJPD002055	5	6465185				C	C		CC	CC			129304	UNCHS043593	17	6956008			T	T			TT	TT		129304	UNCHS043593	17	6956008			T	T		TT	TT
27490	JAX00572933	5	6493566				G	G		GG	GG			129305	UNCHS043594	17	6958797			A	A			AA	AA		129305	UNCHS043594	17	6958797			A	A		AA	AA
86712	UNC8580009	5	6499930				G	G		GG	GG			68234	UNC27525742	17	6959333			T	T			TT	TT		68234	UNC27525742	17	6959333			T	T		TT	TT
86713	UNC8580463	5	6537492				A	A		AA	AA			22122	JAX00430468	17	6962744			T	T			TT	TT		22122	JAX00430468	17	6962744			T	T		TT	TT
86715	UNC8582943	5	6719924				N	N		AA	AA			68235	UNC27526083	17	6983166			T	T			TT	TT		68235	UNC27526083	17	6983166			T	T		TT	TT
10980	JAX00126732	5	6771031				A	G		AA	AG			22123	JAX00430494	17	7037890			G	G			GG	GG		22123	JAX00430494	17	7037890			G	G		GG	GG
136604	UNCJPD002056	5	6776116				T	T		TT	TT			22124	JAX00430499	17	7040249			A	A			AA	AA		22124	JAX00430499	17	7040249			A	A		AA	AA
86716	UNC8583796	5	6778826				T	C		TT	TC			22125	JAX00430500	17	7040270			T	T			TT	TT		22125	JAX00430500	17	7040270			T	T		TT	TT
86717	UNC8585275	5	6881731				T	C		TT	TC			68236	UNC27527025	17	7073870			C	C			CC	CC		68236	UNC27527025	17	7073870			C	C		CC	CC
101490	UNCHS013465	5	6886652				G	G		GG	GG			68237	UNC27527271	17	7099980			G	G			GG	GG		68237	UNC27527271	17	7099980			G	G		GG	GG
101491	UNCHS013466	5	6891866				A	A		AA	AA			22126	JAX00430515	17	7149046			N	N			--	--		22126	JAX00430515	17	7149046			N	N		--	--
10981	JAX00126745	5	6935526				G	G		GG	GG			68238	UNC27527370	17	7156879			C	C			CC	CC		68238	UNC27527370	17	7156879			C	C		CC	CC
10982	JAX00126751	5	7000671				N	N		--	--			68239	UNC27527453	17	7243537			G	G			GG	GG		68239	UNC27527453	17	7243537			G	G		GG	GG
14124	JAX00225311	5	7000925				N	N		--	--			68240	UNC27527489	17	7274545			N	N			GG	GG		68240	UNC27527489	17	7274545			N	N		GG	GG
27491	JAX00573005	5	7048239				C	C		CC	CC			140160	UNCJPD006525	17	7324816			N	N			--	--		140160	UNCJPD006525	17	7324816			N	N		--	--
141713	UNCJPD008503	5	7062449				G	G		GG	GG			68241	UNC27527522	17	7340531			G	G			GG	GG		68241	UNC27527522	17	7340531			G	G		GG	GG
86718	UNC8588320	5	7069325				G	G		GG	GG			129306	UNCHS043596	17	7353015			A	A			AA	AA		129306	UNCHS043596	17	7353015			A	A		AA	AA
86719	UNC8589222	5	7122176				C	C		CC	CC			22127	JAX00430538	17	7358196			G	G			GG	GG		22127	JAX00430538	17	7358196			G	G		GG	GG
101492	UNCHS013467	5	7123462				G	G		GG	GG			68242	UNC27528137	17	7397344			C	C			CC	CC		68242	UNC27528137	17	7397344			C	C		CC	CC
101493	UNCHS013468	5	7130160				T	C		TT	TC			129307	UNCHS043597	17	7403649			C	C			CC	CC		129307	UNCHS043597	17	7403649			C	C		CC	CC
101494	UNCHS013469	5	7160707				C	C		CC	CC			129308	UNCHS043598	17	7406904			T	T			TT	TT		129308	UNCHS043598	17	7406904			T	T		TT	TT
101495	UNCHS013470	5	7162967				G	A		GG	AG			68243	UNC27528538	17	7437073			A	A			AA	AA		68243	UNC27528538	17	7437073			A	A		AA	AA
86721	UNC8591013	5	7229810				A	G		AA	AG			129309	UNCHS043599	17	7484266			G	G			GG	GG		129309	UNCHS043599	17	7484266			G	G		GG	GG
101496	UNCHS013471	5	7277112				G	A		GG	AG			129310	UNCHS043600	17	7487387			G	G			GG	GG		129310	UNCHS043600	17	7487387			G	G		GG	GG
101497	UNCHS013472	5	7280310				C	C		CC	--			68244	UNC27529209	17	7506989			N	N			AG	GG		68244	UNC27529209	17	7506989			N	N		GG	GG
27492	JAX00573040	5	7280693				G	G		GG	GG			129311	UNCHS043601	17	7530680			G	A			AA	AG		129311	UNCHS043601	17	7530680			G	A		AG	AG
136605	UNCJPD002057	5	7307819				T	T		TT	TT			129312	UNCHS043602	17	7541579			N	N			--	--		129312	UNCHS043602	17	7541579			N	N		--	--
10983	JAX00126776	5	7329700				T	C		TT	TC			9143	JAX00073268	17	7560432			G	A			AA	AG		9143	JAX00073268	17	7560432			G	A		AG	AG
86722	UNC8593180	5	7396401				C	C		CC	CC			68245	UNC27529321	17	7567091			N	N			--	--		68245	UNC27529321	17	7567091			N	N		--	--
27493	JAX00573076	5	7516006				G	G		GG	GG			68246	UNC27529463	17	7645813			G	A			AA	AG		68246	UNC27529463	17	7645813			G	A		AG	AG
86723	UNC8594535	5	7518518				T	T		TT	TT			140161	UNCJPD006527	17	7649968			C	C			CC	CC		140161	UNCJPD006527	17	7649968			C	C		CC	CC
3589	ICR1552	5	7549919				G	G		GG	GG			68247	UNC27529617	17	7658074			G	G			GG	GG		68247	UNC27529617	17	7658074			G	G		GG	GG
5838	ICR5552	5	7551055				T	G		TT	TG			22128	JAX00430589	17	7727464			G	G			GG	GG		22128	JAX00430589	17	7727464			G	G		GG	GG
136606	UNCJPD002059	5	7563269				C	C		CC	CC			22129	JAX00430601	17	7750622			A	A			AA	AA		22129	JAX00430601	17	7750622			A	A		AA	AA
101498	UNCHS013473	5	7622961				A	C		AA	AC			68248	UNC27530403	17	7771895			A	A			AA	AA		68248	UNC27530403	17	7771895			A	A		AA	AA
101499	UNCHS013474	5	7625369				G	A		GG	AG			22130	JAX00430622	17	7838050			G	A			AA	AG		22130	JAX00430622	17	7838050			G	A		AG	AG
3590	ICR1553	5	7639918				N	N		--	AG			68249	UNC27531526	17	7846803			C	T			TT	TC		68249	UNC27531526	17	7846803			C	T		TC	TC
5839	ICR5553	5	7640506				A	A		AA	AA			129313	UNCHS043603	17	7895660			N	N			--	--		129313	UNCHS043603	17	7895660			N	N		--	--
86725	UNC8596224	5	7646688				N	N		--	--			129314	UNCHS043604	17	7898263			T	C			CC	TC		129314	UNCHS043604	17	7898263			T	C		TC	TC
27494	JAX00573143	5	7716954				C	A		CC	AC			129315	UNCHS043605	17	7916079			A	G			GG	AG		129315	UNCHS043605	17	7916079			A	G		AG	AG
27495	JAX00573143r	5	7716954				C	A		CC	AC			129316	UNCHS043606	17	7918762			G	A			AA	AG		129316	UNCHS043606	17	7918762			G	A		AG	AG
3591	ICR1554	5	7731832				A	A		AA	AA			68250	UNC27532706	17	7923829			C	C			CC	CC		68250	UNC27532706	17	7923829			C	C		CC	CC
5840	ICR5554	5	7739302				N	N		CC	CC			68251	UNC27532983	17	7962300			N	N			--	--		68251	UNC27532983	17	7962300			N	N		--	--
86726	UNC8598054	5	7743417				A	G		AA	AG			22131	JAX00430704	17	8088395			A	A			AA	AA		22131	JAX00430704	17	8088395			A	A		AA	AA
3592	ICR1555	5	7820576				T	T		TT	TT			9144	JAX00073304	17	8090581			C	C			CC	CC		9144	JAX00073304	17	8090581			C	C		CC	CC
5841	ICR5555	5	7820963				A	A		AA	AA			68252	UNC27533001	17	8199506			C	C			CC	CC		68252	UNC27533001	17	8199506			C	C		CC	CC
101500	UNCHS013475	5	7823539				G	N		GG	GG			140162	UNCJPD006529	17	8222389			G	G			GG	GG		140162	UNCJPD006529	17	8222389			G	G		GG	GG
101501	UNCHS013476	5	7826517				A	A		AA	AA			68253	UNC27533069	17	8309435			G	G			GG	--		68253	UNC27533069	17	8309435			G	G		GG	GG
86727	UNC8599448	5	7863402				T	T		TT	TT			129317	UNCHS043607	17	8369139			G	G			GG	GG		129317	UNCHS043607	17	8369139			G	G		GG	GG
3593	ICR1556	5	7911717				A	A		AA	AA			129318	UNCHS043608	17	8375766			T	T			TT	TT		129318	UNCHS043608	17	8375766			T	T		TT	TT
5842	ICR5556	5	7916608				A	A		AA	AA			68254	UNC27533459	17	8392272			A	G			GG	AG		68254	UNC27533459	17	8392272			A	G		AG	AG
27496	JAX00573196	5	7924947				G	G		GG	GG			9145	JAX00073328	17	8395631			C	A			AA	AC		9145	JAX00073328	17	8395631			C	A		AC	AC
86728	UNC8600836	5	7979436				A	A		AA	AA			129319	UNCHS043609	17	8400961			A	A			AA	AA		129319	UNCHS043609	17	8400961			A	A		AA	AA
3594	ICR1557	5	8006051				A	A		AA	AA			129320	UNCHS043610	17	8403648			A	G			GG	AG		129320	UNCHS043610	17	8403648			A	G		AG	AG
5843	ICR5557	5	8006560				G	G		GG	GG			68255	UNC27533712	17	8418776			G	A			AA	AG		68255	UNC27533712	17	8418776			G	A		AG	AG
101502	UNCHS013477	5	8037734				A	A		AA	AA			22132	JAX00430757	17	8427165			G	G			GG	GG		22132	JAX00430757	17	8427165			G	G		GG	GG
142641	UNCJPD009496	5	8040474				T	T		TT	TT			68256	UNC27534610	17	8494417			T	G			GG	TG		68256	UNC27534610	17	8494417			T	G		TG	TG
101503	UNCHS013478	5	8040477				G	G		GG	GG			68257	UNC27534981	17	8537587			G	G			GG	GG		68257	UNC27534981	17	8537587			G	G		GG	GG
27497	JAX00573232	5	8066530				A	A		AA	AA			22133	JAX00430799	17	8549817			T	T			TT	TT		22133	JAX00430799	17	8549817			T	T		TT	TT
136607	UNCJPD002060	5	8096842				N	N		GG	GG			22134	JAX00430822	17	8596177			T	T			TT	TT		22134	JAX00430822	17	8596177			T	T		TT	TT
3595	ICR1558	5	8097806				T	T		TT	TT			68258	UNC27535721	17	8602341			G	G			GG	GG		68258	UNC27535721	17	8602341			G	G		GG	GG
5844	ICR5558	5	8097924				A	A		AA	AA			22135	JAX00430823	17	8605960			G	G			GG	GG		22135	JAX00430823	17	8605960			G	G		GG	GG
101504	UNCHS013479	5	8098245				C	C		CC	CC			68259	UNC27536218	17	8650044			C	C			CC	CC		68259	UNC27536218	17	8650044			C	C		CC	CC
86729	UNC8603212	5	8135627				A	A		AA	AA			22136	JAX00430846	17	8665711			C	C			CC	CC		22136	JAX00430846	17	8665711			C	C		CC	CC
101505	UNCHS013481	5	8155901				G	G		GG	GG			68260	UNC27537000	17	8715321			T	C			CC	TC		68260	UNC27537000	17	8715321			T	C		TC	TC
101506	UNCHS013482	5	8158947				C	C		CC	CC			129321	UNCHS043611	17	8774468			G	G			GG	GG		129321	UNCHS043611	17	8774468			G	G		GG	GG
86730	UNC8603628	5	8161735				C	C		CC	CC			68261	UNC27537777	17	8775343			C	C			CC	CC		68261	UNC27537777	17	8775343			C	C		CC	CC
4064	ICR2052	5	8184679				T	T		TT	TT			129322	UNCHS043612	17	8776988			C	C			CC	CC		129322	UNCHS043612	17	8776988			C	C		CC	CC
5845	ICR5559	5	8184679				T	T		TT	TT			22137	JAX00430895	17	8821104			C	C			CC	CC		22137	JAX00430895	17	8821104			C	C		CC	CC
27498	JAX00573279	5	8220724				G	G		GG	GG			129323	UNCHS043613	17	8822914			G	G			GG	GG		129323	UNCHS043613	17	8822914			G	G		GG	GG
101507	UNCHS013483	5	8242141				C	C		CC	CC			129324	UNCHS043614	17	8826368			C	C			CC	CC		129324	UNCHS043614	17	8826368			C	C		CC	CC
101508	UNCHS013484	5	8246670				A	A		AA	AA			68262	UNC27538484	17	8830066			A	A			AA	AA		68262	UNC27538484	17	8830066			A	A		AA	AA
101509	UNCHS013485	5	8275616				C	C		CC	CC			13439	JAX00188348	17	8850537			C	C			CC	CC		13439	JAX00188348	17	8850537			C	C		CC	CC
101510	UNCHS013486	5	8278117				T	T		TT	TT			22138	JAX00430903	17	8854114			C	C			CC	CC		22138	JAX00430903	17	8854114			C	C		CC	CC
3597	ICR1560	5	8279343				A	A		AA	AA			22139	JAX00430903q	17	8854114			C	C			CC	CC		22139	JAX00430903q	17	8854114			C	C		CC	CC
5847	ICR5560	5	8280017				N	N		GG	GG			142133	UNCJPD008959	17	8864337			N	N			--	--		142133	UNCJPD008959	17	8864337			N	N		--	--
86732	UNC8605220	5	8346315				G	G		GG	GG			68263	UNC27539150	17	8891421			T	T			TT	TT		68263	UNC27539150	17	8891421			T	T		TT	TT
3598	ICR1561	5	8363435				A	A		AA	AA			140163	UNCJPD006530	17	8897277			A	A			AA	AA		140163	UNCJPD006530	17	8897277			A	A		AA	AA
5848	ICR5561	5	8371613				N	N		--	--			129325	UNCHS043615	17	8965703			A	A			AA	AA		129325	UNCHS043615	17	8965703			A	A		AA	AA
27499	JAX00573324	5	8372668				T	T		TT	TT			68264	UNC27540034	17	8967842			A	A			AA	AA		68264	UNC27540034	17	8967842			A	A		AA	AA
86733	UNC8606323	5	8422063				T	T		TT	TT			129326	UNCHS043616	17	8968150			G	G			GG	GG		129326	UNCHS043616	17	8968150			G	G		GG	GG
142370	UNCJPD009206	5	8489081				N	N		--	--			129327	UNCHS043618	17	8993066			T	T			TT	TT		129327	UNCHS043618	17	8993066			T	T		TT	TT
101511	UNCHS013487	5	8509468				C	C		CC	CC			68266	UNC27540458	17	9005472			T	G			GG	TG		68266	UNC27540458	17	9005472			T	G		TG	TG
101512	UNCHS013488	5	8513557				G	G		GG	GG			140164	UNCJPD006531	17	9009908			A	A			AA	AA		140164	UNCJPD006531	17	9009908			A	A		AA	AA
136608	UNCJPD002062	5	8549423				C	C		CC	CC			129328	UNCHS043619	17	9030105			A	A			AA	AA		129328	UNCHS043619	17	9030105			A	A		AA	AA
3599	ICR1562	5	8558657				A	A		AA	AA			129329	UNCHS043620	17	9032702			C	T			TT	TC		129329	UNCHS043620	17	9032702			C	T		TC	TC
5849	ICR5562	5	8558743				A	A		AA	AA			68267	UNC27540834	17	9036373			G	A			AA	AG		68267	UNC27540834	17	9036373			G	A		AG	AG
86734	UNC8608013	5	8584078				N	N		--	--			68268	UNC27541060	17	9053073			A	C			CC	AC		68268	UNC27541060	17	9053073			A	C		AC	AC
101513	UNCHS013489	5	8587956				N	N		--	--			129330	UNCHS043621	17	9055204			A	A			AA	AA		129330	UNCHS043621	17	9055204			A	A		AA	AA
101514	UNCHS013490	5	8591851				G	G		GG	GG			129331	UNCHS043622	17	9057874			T	C			CC	TC		129331	UNCHS043622	17	9057874			T	C		TC	TC
27500	JAX00573365	5	8625924				G	G		GG	GG			68269	UNC27541320	17	9071223			A	A			AA	AA		68269	UNC27541320	17	9071223			A	A		AA	AA
27501	JAX00573368	5	8627663				G	G		GG	GG			129332	UNCHS043623	17	9084482			G	A			AA	AG		129332	UNCHS043623	17	9084482			G	A		AG	AG
3600	ICR1563	5	8645053				N	N		AA	AA			129333	UNCHS043624	17	9087888			A	G			GG	AG		129333	UNCHS043624	17	9087888			A	G		AG	AG
5850	ICR5563	5	8645173				N	N		GG	GG			68270	UNC27541555	17	9093958			T	C			CC	TC		68270	UNC27541555	17	9093958			T	C		TC	TC
27502	JAX00573386	5	8674377				A	A		AA	AA			13863	JAX00210406	17	9100514			A	A			AA	AA		13863	JAX00210406	17	9100514			A	A		AA	AA
86735	UNC8608860	5	8688972				G	G		GG	GG			68271	UNC27541650	17	9104587			C	T			TT	TC		68271	UNC27541650	17	9104587			C	T		TC	TC
27503	JAX00573415	5	8729897				A	A		AA	AA			68272	UNC27541688	17	9108827			G	G			GG	GG		68272	UNC27541688	17	9108827			G	G		GG	--
3601	ICR1564	5	8730235				C	C		CC	CC			68273	UNC27541770	17	9116287			A	A			AA	AA		68273	UNC27541770	17	9116287			A	A		AA	AA
5851	ICR5564	5	8731213				T	T		TT	TT			22140	JAX00430989	17	9117097			T	T			TT	TT		22140	JAX00430989	17	9117097			T	T		TT	TT
27504	JAX00573426	5	8793080				G	G		GG	GG			68274	UNC27541942	17	9129932			T	T			TT	TT		68274	UNC27541942	17	9129932			T	T		TT	TT
86737	UNC8609831	5	8795517				A	A		AA	AA			129334	UNCHS043625	17	9133433			G	G			GG	GG		129334	UNCHS043625	17	9133433			G	G		GG	GG
3602	ICR1565	5	8820748				T	T		TT	TT			129335	UNCHS043626	17	9136692			G	G			GG	GG		129335	UNCHS043626	17	9136692			G	G		GG	GG
5852	ICR5565	5	8827193				T	T		TT	TT			68275	UNC27542072	17	9140149			G	G			GG	GG		68275	UNC27542072	17	9140149			G	G		GG	GG
10984	JAX00126888	5	8850941				G	G		GG	GG			68276	UNC27542203	17	9149865			T	T			TT	TT		68276	UNC27542203	17	9149865			T	T		TT	TT
3603	ICR1566	5	8914611				C	C		CC	CC			68277	UNC27542333	17	9159043			C	A			AA	AC		68277	UNC27542333	17	9159043			C	A		AC	AC
5853	ICR5566	5	8915754				G	G		GG	GG			68278	UNC27542535	17	9169882			C	C			CC	CC		68278	UNC27542535	17	9169882			C	C		CC	CC
101515	UNCHS013491	5	8936774				T	T		TT	TT			68279	UNC27542613	17	9177425			T	C			CC	TC		68279	UNC27542613	17	9177425			T	C		TC	TC
101516	UNCHS013492	5	8939488				T	T		TT	TT			68280	UNC27542675	17	9184784			T	C			CC	TC		68280	UNC27542675	17	9184784			T	C		TC	TC
86739	UNC8612643	5	8979287				N	N		AA	AA			68281	UNC27542842	17	9202253			T	T			TT	TT		68281	UNC27542842	17	9202253			T	T		TT	TT
27505	JAX00573479	5	8988013				G	G		GG	GG			68282	UNC27542915	17	9208429			C	C			CC	CC		68282	UNC27542915	17	9208429			C	C		CC	CC
3604	ICR1567	5	9012058				G	G		GG	GG			68283	UNC27543086	17	9221865			C	A			AA	AC		68283	UNC27543086	17	9221865			C	A		AC	AC
5854	ICR5567	5	9015664				G	G		GG	GG			68284	UNC27543139	17	9227065			T	C			CC	TC		68284	UNC27543139	17	9227065			T	C		TC	TC
86740	UNC8613413	5	9040796				T	T		TT	TT			68285	UNC27543245	17	9234098			T	G			GG	TG		68285	UNC27543245	17	9234098			T	G		TG	TG
136609	UNCJPD002063	5	9089348				N	N		--	--			68286	UNC27543557	17	9249357			A	G			GG	AG		68286	UNC27543557	17	9249357			A	G		AG	AG
14125	JAX00225356	5	9089396				T	T		TT	TT			68287	UNC27543714	17	9258591			A	G			GG	AG		68287	UNC27543714	17	9258591			A	G		AG	AG
3605	ICR1568	5	9096088				T	T		TT	TT			68288	UNC27543859	17	9270538			T	C			CC	TC		68288	UNC27543859	17	9270538			T	C		TC	TC
5855	ICR5568	5	9096799				C	C		CC	CC			68289	UNC27543920	17	9276407			A	C			CC	AC		68289	UNC27543920	17	9276407			A	C		AC	AC
86741	UNC8614186	5	9112587				T	T		TT	TT			129336	UNCHS043627	17	9278951			A	G			GG	AG		129336	UNCHS043627	17	9278951			A	G		AG	AG
3606	ICR1569	5	9186944				G	G		GG	GG			9146	JAX00073396	17	9281619			A	A			AA	AA		9146	JAX00073396	17	9281619			A	A		AA	AA
5856	ICR5569	5	9203472				G	G		GG	GG			68290	UNC27544143	17	9295844			C	C			CC	CC		68290	UNC27544143	17	9295844			C	C		CC	CC
136610	UNCJPD002064	5	9227902				C	C		CC	CC			68291	UNC27544219	17	9304779			A	G			GG	AG		68291	UNC27544219	17	9304779			A	G		AG	AG
3608	ICR1570	5	9275948				G	G		GG	GG			68292	UNC27544337	17	9315781			C	C			CC	CC		68292	UNC27544337	17	9315781			C	C		CC	CC
5858	ICR5570	5	9281759				C	C		CC	CC			68293	UNC27544389	17	9322003			A	C			CC	AC		68293	UNC27544389	17	9322003			A	C		AC	AC
14126	JAX00225359	5	9300753				T	T		TT	TT			68294	UNC27544557	17	9335893			G	A			AA	AG		68294	UNC27544557	17	9335893			G	A		AG	AG
86742	UNC8616855	5	9326073				C	C		CC	CC			9147	JAX00073399	17	9346839			T	C			CC	TC		9147	JAX00073399	17	9346839			T	C		TC	TC
86743	UNC8616959	5	9339039				T	T		TT	TT			68295	UNC27544687	17	9346839			T	C			CC	TC		68295	UNC27544687	17	9346839			T	C		TC	TC
3609	ICR1571	5	9389616				C	C		CC	CC			129337	UNCHS043629	17	9350458			T	T			TT	TT		129337	UNCHS043629	17	9350458			T	T		TT	TT
101517	UNCHS013493	5	9418080				C	C		CC	CC			129338	UNCHS043630	17	9353331			G	A			AA	AG		129338	UNCHS043630	17	9353331			G	A		AG	AG
5859	ICR5571	5	9419895				G	G		GG	GG			68296	UNC27544770	17	9354959			T	T			TT	TT		68296	UNC27544770	17	9354959			T	T		TT	TT
101518	UNCHS013494	5	9420562				A	A		AA	AA			68297	UNC27544850	17	9361457			T	T			TT	TT		68297	UNC27544850	17	9361457			T	T		TT	TT
101519	UNCHS013495	5	9472453				T	T		TT	TT			68298	UNC27544953	17	9373149			T	T			TT	TT		68298	UNC27544953	17	9373149			T	T		TT	TT
101520	UNCHS013496	5	9478018				G	G		GG	GG			68299	UNC27545043	17	9381011			C	C			CC	CC		68299	UNC27545043	17	9381011			C	C		CC	CC
27506	JAX00573630	5	9483344				A	A		AA	AA			68300	UNC27545092	17	9388897			A	A			AA	AA		68300	UNC27545092	17	9388897			A	A		AA	AA
86744	UNC8619742	5	9508155				T	T		TT	TT			68301	UNC27545171	17	9403083			T	T			TT	TT		68301	UNC27545171	17	9403083			T	T		TT	TT
27507	JAX00573642	5	9511851				G	G		GG	GG			68302	UNC27545216	17	9415300			C	C			CC	CC		68302	UNC27545216	17	9415300			C	C		CC	CC
101521	UNCHS013497	5	9529796				T	T		TT	TT			68303	UNC27545286	17	9423351			C	C			CC	CC		68303	UNC27545286	17	9423351			C	C		CC	CC
101522	UNCHS013498	5	9532133				G	G		GG	GG			68304	UNC27545385	17	9432917			T	T			TT	TT		68304	UNC27545385	17	9432917			T	T		TT	TT
27508	JAX00573653	5	9533855				G	G		GG	GG			68305	UNC27545526	17	9441495			A	A			AA	AA		68305	UNC27545526	17	9441495			A	A		AA	AA
142424	UNCJPD009263	5	9594535				T	T		TT	TT			22141	JAX00431095	17	9442103			T	T			TT	TT		22141	JAX00431095	17	9442103			T	T		TT	TT
86745	UNC8621063	5	9633408				T	T		TT	TT			68306	UNC27545625	17	9450986			C	C			CC	CC		68306	UNC27545625	17	9450986			C	C		CC	CC
136611	UNCJPD002065	5	9682746				T	T		TT	TT			129339	UNCHS043631	17	9462825			G	G			GG	GG		129339	UNCHS043631	17	9462825			G	G		GG	GG
86747	UNC8622491	5	9745261				C	C		CC	CC			129340	UNCHS043632	17	9465063			C	C			CC	CC		129340	UNCHS043632	17	9465063			C	C		CC	CC
27509	JAX00573700	5	9746133				G	G		GG	GG			68307	UNC27545869	17	9466304			C	C			CC	CC		68307	UNC27545869	17	9466304			C	C		CC	CC
10985	JAX00126959	5	9784391				C	C		CC	CC			68308	UNC27545943	17	9469626			A	A			AA	AA		68308	UNC27545943	17	9469626			A	A		AA	AA
86748	UNC8624554	5	9869545				C	C		CC	CC			68309	UNC27546058	17	9478433			G	G			GG	GG		68309	UNC27546058	17	9478433			G	G		GG	GG
27510	JAX00573729	5	9877126				A	A		AA	AA			22142	JAX00431112	17	9485850			C	C			CC	CC		22142	JAX00431112	17	9485850			C	C		CC	CC
101523	UNCHS013499	5	9894397				G	G		GG	GG			129341	UNCHS043634	17	9488121			N	N			TT	TT		129341	UNCHS043634	17	9488121			N	N		TT	TT
101524	UNCHS013500	5	9897840				A	A		AA	AA			68310	UNC27546228	17	9489347			C	C			CC	CC		68310	UNC27546228	17	9489347			C	C		CC	CC
86749	UNC8625701	5	9952082				T	T		TT	TT			22143	JAX00431122	17	9498940			G	G			GG	GG		22143	JAX00431122	17	9498940			G	G		GG	GG
14127	JAX00225380	5	10031506				C	C		CC	CC			140165	UNCJPD006532	17	9499488			N	N			--	--		140165	UNCJPD006532	17	9499488			N	N		--	--
10986	JAX00126978	5	10055498				T	T		TT	TT			68311	UNC27546358	17	9500384			G	G			GG	GG		68311	UNC27546358	17	9500384			G	G		GG	GG
27511	JAX00573766	5	10103850				C	C		CC	CC			68312	UNC27546455	17	9509243			A	A			AA	AA		68312	UNC27546455	17	9509243			A	A		AA	AA
136612	UNCJPD002066	5	10121646				C	C		CC	CC			68313	UNC27546573	17	9520033			C	C			CC	CC		68313	UNC27546573	17	9520033			C	C		CC	CC
101525	UNCHS013501	5	10121715				N	N		AA	AA			68314	UNC27546650	17	9531150			A	A			AA	AA		68314	UNC27546650	17	9531150			A	A		AA	AA
101526	UNCHS013502	5	10124355				A	A		AA	AA			68315	UNC27546693	17	9537525			C	C			CC	CC		68315	UNC27546693	17	9537525			C	C		CC	CC
27512	JAX00573782	5	10125581				A	A		AA	AA			68316	UNC27546739	17	9548591			G	G			GG	GG		68316	UNC27546739	17	9548591			G	G		GG	GG
86750	UNC8627615	5	10131446				C	C		CC	CC			68317	UNC27546849	17	9563704			C	C			CC	CC		68317	UNC27546849	17	9563704			C	C		CC	CC
86751	UNC8628427	5	10193924				C	C		CC	CC			68318	UNC27546951	17	9570165			G	G			GG	GG		68318	UNC27546951	17	9570165			G	G		GG	GG
27513	JAX00573805	5	10316558				A	A		AA	AA			68319	UNC27547053	17	9577233			C	C			CC	CC		68319	UNC27547053	17	9577233			C	C		CC	CC
86753	UNC8629796	5	10332371				A	A		AA	AA			129342	UNCHS043635	17	9586591			A	A			AA	AA		129342	UNCHS043635	17	9586591			A	A		AA	AA
101527	UNCHS013503	5	10390820				T	T		TT	TT			129343	UNCHS043636	17	9590329			C	C			CC	CC		129343	UNCHS043636	17	9590329			C	C		CC	CC
101529	UNCHS013505	5	10393860				C	C		CC	CC			68320	UNC27547496	17	9618217			T	T			TT	TT		68320	UNC27547496	17	9618217			T	T		TT	TT
101528	UNCHS013504	5	10393896				G	G		GG	GG			129344	UNCHS043637	17	9624491			G	G			GG	GG		129344	UNCHS043637	17	9624491			G	G		GG	GG
27514	JAX00573822	5	10395273				A	A		AA	AA			129345	UNCHS043638	17	9629087			G	G			GG	GG		129345	UNCHS043638	17	9629087			G	G		GG	GG
86754	UNC8632409	5	10495646				C	C		CC	CC			68321	UNC27547968	17	9656452			A	A			AA	AA		68321	UNC27547968	17	9656452			A	A		AA	AA
86755	UNC8632628	5	10519404				T	T		TT	TT			129346	UNCHS043639	17	9673579			G	G			GG	GG		129346	UNCHS043639	17	9673579			G	G		GG	GG
101530	UNCHS013507	5	10577922				N	N		--	AA			129347	UNCHS043640	17	9676046			G	G			GG	GG		129347	UNCHS043640	17	9676046			G	G		GG	GG
101531	UNCHS013508	5	10581238				G	G		GG	GG			22144	JAX00431156	17	9721321			G	G			GG	GG		22144	JAX00431156	17	9721321			G	G		GG	GG
27515	JAX00573854	5	10611660				G	G		GG	GG			68322	UNC27548598	17	9722820			T	T			TT	TT		68322	UNC27548598	17	9722820			T	T		TT	TT
27516	JAX00573858	5	10614426				G	G		GG	GG			129348	UNCHS043642	17	9777060			A	A			AA	AA		129348	UNCHS043642	17	9777060			A	A		AA	AA
86757	UNC8634621	5	10685094				T	T		TT	TT			68323	UNC27549055	17	9777256			T	T			TT	TT		68323	UNC27549055	17	9777256			T	T		TT	TT
86758	UNC8635788	5	10757925				T	T		TT	TT			68324	UNC27549540	17	9816188			G	G			GG	GG		68324	UNC27549540	17	9816188			G	G		GG	GG
27517	JAX00573882	5	10846867				T	T		TT	TT			68325	UNC27550289	17	9876908			A	A			AA	AA		68325	UNC27550289	17	9876908			A	A		AA	AA
1055	cr24snv2	5	10848117				G	G		GG	GG			68326	UNC27550789	17	9922484			A	A			AA	AA		68326	UNC27550789	17	9922484			A	A		AA	AA
1063	cr24snv3	5	10848854				A	A		AA	AA			129349	UNCHS043643	17	9950040			T	T			TT	TT		129349	UNCHS043643	17	9950040			T	T		TT	TT
1837	cr2snv6r	5	10850113				N	N		GG	GG			129350	UNCHS043644	17	9952863			T	T			TT	TT		129350	UNCHS043644	17	9952863			T	T		TT	TT
136613	UNCJPD002068	5	10862112				N	N		--	--			140166	UNCJPD006533	17	9959144			C	T			TT	TC		140166	UNCJPD006533	17	9959144			C	T		TC	TC
1861	cr2snv8r	5	10862267				G	G		GG	GG			68327	UNC27551533	17	9994022			T	T			TT	TT		68327	UNC27551533	17	9994022			T	T		TT	TT
1013	cr24snv10	5	10862344				C	C		CC	CC			22145	JAX00431221	17	10007780			G	G			GG	GG		22145	JAX00431221	17	10007780			G	G		GG	GG
1022	cr24snv11	5	10862625				A	A		AA	AA			13440	JAX00188351	17	10040413			G	G			GG	GG		13440	JAX00188351	17	10040413			G	G		GG	GG
86759	UNC8636725	5	10864099				C	C		CC	CC			68328	UNC27552011	17	10040413			G	G			GG	GG		68328	UNC27552011	17	10040413			G	G		GG	GG
1039	cr24snv13	5	10864412				T	T		TT	TT			68329	UNC27552710	17	10102698			T	C			CC	TC		68329	UNC27552710	17	10102698			T	C		TC	TC
1691	cr2snv13	5	10865486				T	T		TT	TT			68330	UNC27553124	17	10134441			T	C			CC	TC		68330	UNC27553124	17	10134441			T	C		TC	TC
1709	cr2snv15	5	10867754				C	C		CC	CC			9148	JAX00073460	17	10166446			C	T			TT	TC		9148	JAX00073460	17	10166446			C	T		TC	TC
1717	cr2snv16	5	10881230				T	T		TT	TT			22146	JAX00431277	17	10186553			A	A			AA	AA		22146	JAX00431277	17	10186553			A	A		AA	AA
1724	cr2snv17	5	10881539				A	A		AA	AA			68331	UNC27554334	17	10238960			A	G			GG	AG		68331	UNC27554334	17	10238960			A	G		AG	AG
1732	cr2snv18	5	10883756				A	A		AA	AA			22147	JAX00431297	17	10244152			C	T			TT	TC		22147	JAX00431297	17	10244152			C	T		TC	TC
1763	cr2snv23	5	10888397				T	T		TT	TT			129351	UNCHS043645	17	10249707			G	G			GG	GG		129351	UNCHS043645	17	10249707			G	G		GG	GG
1779	cr2snv26	5	10890369				G	G		GG	GG			22148	JAX00431310	17	10296773			T	T			TT	TT		22148	JAX00431310	17	10296773			T	T		TT	TT
1786	cr2snv27	5	10891053				C	C		CC	CC			129352	UNCHS043647	17	10324304			C	C			CC	CC		129352	UNCHS043647	17	10324304			C	C		CC	CC
1797	cr2snv30	5	10897239				T	T		TT	TT			129353	UNCHS043648	17	10327465			A	A			AA	AA		129353	UNCHS043648	17	10327465			A	A		AA	AA
1799	cr2snv33	5	10906647				C	C		CC	CC			22149	JAX00431314	17	10328178			C	C			CC	CC		22149	JAX00431314	17	10328178			C	C		CC	CC
1800	cr2snv34	5	10906925				T	T		TT	TT			22150	JAX00431314q	17	10328178			C	C			CC	CC		22150	JAX00431314q	17	10328178			C	C		CC	CC
1801	cr2snv35	5	10907862				G	G		GG	GG			22151	JAX00431320	17	10359198			A	A			AA	AA		22151	JAX00431320	17	10359198			A	A		AA	AA
1804	cr2snv38	5	10916515				A	A		AA	AA			68332	UNC27555578	17	10359510			C	C			CC	CC		68332	UNC27555578	17	10359510			C	C		CC	CC
1805	cr2snv39	5	10917864				A	A		AA	AA			22152	JAX00431331	17	10373509			G	G			GG	GG		22152	JAX00431331	17	10373509			G	G		GG	GG
1812	cr2snv46	5	10936079				N	N		GG	GG			68333	UNC27555786	17	10376827			A	A			AA	AA		68333	UNC27555786	17	10376827			A	A		AA	AA
1817	cr2snv50	5	10946122				G	G		GG	GG			129354	UNCHS043649	17	10389541			T	T			TT	TT		129354	UNCHS043649	17	10389541			T	T		TT	TT
1053	cr24snv15	5	10947410				C	C		CC	CC			129355	UNCHS043650	17	10394688			C	C			CC	CC		129355	UNCHS043650	17	10394688			C	C		CC	CC
1079	cr24snv56	5	10965882				N	N		GG	GG			140943	UNCJPD007680	17	10400337			T	T			TT	TT		140943	UNCJPD007680	17	10400337			T	T		TT	TT
1824	cr2snv58	5	10997612				A	A		AA	AA			129356	UNCHS043651	17	10413302			A	A			AA	AA		129356	UNCHS043651	17	10413302			A	A		AA	AA
1830	cr2snv64	5	11011917				N	N		CC	CC			129357	UNCHS043652	17	10415778			A	A			AA	AA		129357	UNCHS043652	17	10415778			A	A		AA	AA
1833	cr2snv66	5	11031462				A	A		AA	AA			129358	UNCHS043653	17	10437746			G	G			GG	GG		129358	UNCHS043653	17	10437746			G	G		GG	GG
1076	cr24snv53	5	11055615				A	A		AA	AA			129359	UNCHS043654	17	10443307			G	G			GG	GG		129359	UNCHS043654	17	10443307			G	G		GG	GG
1839	cr2snv73	5	11060868				T	T		TT	TT			68334	UNC27556245	17	10445193			G	A			AA	AG		68334	UNC27556245	17	10445193			G	A		AG	AG
1841	cr2snv74	5	11061900				T	T		TT	TT			129360	UNCHS043655	17	10469974			T	T			TT	TT		129360	UNCHS043655	17	10469974			T	T		TT	TT
1843	cr2snv76	5	11062471				A	A		AA	AA			129361	UNCHS043656	17	10474199			G	G			GG	GG		129361	UNCHS043656	17	10474199			G	G		GG	GG
1844	cr2snv77	5	11062886				T	T		TT	TT			129362	UNCHS043657	17	10474957			A	A			AA	AA		129362	UNCHS043657	17	10474957			A	A		AA	AA
1849	cr2snv81	5	11082029				G	G		GG	GG			129363	UNCHS043658	17	10479624			A	A			AA	AA		129363	UNCHS043658	17	10479624			A	A		AA	AA
1851	cr2snv82	5	11084156				A	A		AA	AA			68335	UNC27556531	17	10498773			A	A			AA	AA		68335	UNC27556531	17	10498773			A	A		AA	AA
1853	cr2snv83	5	11085643				A	A		AA	AA			9149	JAX00073488	17	10544661			G	G			GG	GG		9149	JAX00073488	17	10544661			G	G		GG	GG
1857	cr2snv86	5	11087341				A	A		AA	AA			68336	UNC27556958	17	10547454			T	T			TT	TT		68336	UNC27556958	17	10547454			T	T		TT	TT
1859	cr2snv88	5	11100292				T	T		TT	TT			129364	UNCHS043659	17	10598799			A	A			AA	AA		129364	UNCHS043659	17	10598799			A	A		AA	AA
1104	cr24snv91	5	11115692				T	T		TT	TT			129365	UNCHS043660	17	10601236			G	A			AA	AG		129365	UNCHS043660	17	10601236			G	A		AG	AG
1863	cr2snv91	5	11118683				T	T		TT	TT			68337	UNC27557547	17	10605074			A	G			GG	AG		68337	UNC27557547	17	10605074			A	G		AG	AG
1865	cr2snv93	5	11134305				T	T		TT	TT			9150	JAX00073495	17	10607872			C	C			CC	CC		9150	JAX00073495	17	10607872			C	C		CC	CC
1107	cr24snv94	5	11137180				C	C		CC	CC			68338	UNC27557930	17	10655556			G	G			GG	GG		68338	UNC27557930	17	10655556			G	G		GG	GG
86760	UNC8636773	5	11159759				N	N		--	--			22153	JAX00431377	17	10678406			G	G			GG	GG		22153	JAX00431377	17	10678406			G	G		GG	GG
1091	cr24snv70	5	11196061				C	C		CC	CC			68339	UNC27558241	17	10694446			A	A			AA	AA		68339	UNC27558241	17	10694446			A	A		AA	AA
1093	cr24snv75	5	11204710				G	G		GG	GG			9151	JAX00073504	17	10732735			T	T			TT	TT		9151	JAX00073504	17	10732735			T	T		TT	TT
136614	UNCJPD002070	5	11205857				T	T		TT	TT			129366	UNCHS043661	17	10744826			A	A			AA	AA		129366	UNCHS043661	17	10744826			A	A		AA	AA
1109	cr24snv97	5	11221859				A	A		AA	AA			129367	UNCHS043662	17	10747504			A	A			AA	AA		129367	UNCHS043662	17	10747504			A	A		AA	AA
1110	cr24snv99	5	11222408				G	G		GG	GG			129368	UNCHS043663	17	10760800			C	C			CC	CC		129368	UNCHS043663	17	10760800			C	C		CC	CC
1014	cr24snv100	5	11222489				G	G		GG	GG			129369	UNCHS043664	17	10763003			C	C			CC	CC		129369	UNCHS043664	17	10763003			C	C		CC	CC
1663	cr2snv101	5	11224623				A	A		AA	AA			22154	JAX00431386	17	10778652			G	G			GG	GG		22154	JAX00431386	17	10778652			G	G		GG	GG
1017	cr24snv104	5	11225247				A	A		AA	AA			129370	UNCHS043665	17	10832087			T	T			TT	TT		129370	UNCHS043665	17	10832087			T	T		TT	TT
1666	cr2snv103	5	11225249				T	T		TT	TT			129371	UNCHS043667	17	10836585			T	T			TT	TT		129371	UNCHS043667	17	10836585			T	T		TT	TT
1668	cr2snv104	5	11225528				A	A		AA	AA			129372	UNCHS043668	17	10844010			A	A			AA	AA		129372	UNCHS043668	17	10844010			A	A		AA	AA
1019	cr24snv106	5	11225714				C	C		CC	CC			129373	UNCHS043669	17	10858450			A	A			AA	AA		129373	UNCHS043669	17	10858450			A	A		AA	AA
1020	cr24snv108	5	11226595				T	T		TT	TT			68340	UNC27559912	17	10859647			G	G			GG	GG		68340	UNC27559912	17	10859647			G	G		GG	GG
1673	cr2snv108	5	11228062				T	T		TT	TT			129374	UNCHS043670	17	10860926			T	T			TT	TT		129374	UNCHS043670	17	10860926			T	T		TT	TT
1036	cr24snv126	5	11228803				A	A		AA	AA			129375	UNCHS043672	17	10905775			T	T			TT	TT		129375	UNCHS043672	17	10905775			T	T		TT	TT
86761	UNC8636816	5	11229991				N	N		--	--			68342	UNC27560443	17	10913713			G	A			AA	AG		68342	UNC27560443	17	10913713			G	A		AG	AG
1042	cr24snv137	5	11243159				G	G		GG	GG			129376	UNCHS043673	17	10915613			G	G			GG	GG		129376	UNCHS043673	17	10915613			G	G		GG	GG
1059	cr24snv23	5	11274010				T	T		TT	TT			140167	UNCJPD006536	17	10917373			N	N			--	--		140167	UNCJPD006536	17	10917373			N	N		--	--
1094	cr24snv76	5	11275285				A	A		AA	AA			129377	UNCHS043674	17	10921519			A	G			GG	AG		129377	UNCHS043674	17	10921519			A	G		AG	AG
1678	cr2snv114	5	11285977				A	A		AA	AA			129378	UNCHS043676	17	10932683			G	G			GG	GG		129378	UNCHS043676	17	10932683			G	G		GG	GG
1027	cr24snv115	5	11286724				T	T		TT	TT			68343	UNC27560698	17	10936674			A	A			AA	AA		68343	UNC27560698	17	10936674			A	A		AA	AA
1108	cr24snv96	5	11290305				A	A		AA	AA			129379	UNCHS043677	17	10955000			C	A			AA	AC		129379	UNCHS043677	17	10955000			C	A		AC	AC
1100	cr24snv86	5	11293282				A	A		AA	AA			129380	UNCHS043678	17	10958453			G	G			GG	GG		129380	UNCHS043678	17	10958453			G	G		GG	GG
1682	cr2snv122	5	11301861				T	T		TT	TT			9152	JAX00073524	17	10994816			T	T			TT	TT		9152	JAX00073524	17	10994816			T	T		TT	TT
1684	cr2snv123	5	11302499				N	N		TT	TT			13864	JAX00210451	17	11014392			G	G			GG	GG		13864	JAX00210451	17	11014392			G	G		GG	GG
1685	cr2snv125	5	11303970				A	A		AA	AA			68344	UNC27561594	17	11036625			C	C			CC	CC		68344	UNC27561594	17	11036625			C	C		CC	CC
1687	cr2snv126	5	11312608				A	A		AA	AA			129381	UNCHS043679	17	11054506			G	A			AA	AG		129381	UNCHS043679	17	11054506			G	A		AG	AG
1689	cr2snv128	5	11313200				T	T		TT	TT			129382	UNCHS043680	17	11063592			T	C			CC	TC		129382	UNCHS043680	17	11063592			T	C		TC	TC
1692	cr2snv130	5	11314674				N	N		--	CC			129383	UNCHS043681	17	11075095			G	T			TT	TG		129383	UNCHS043681	17	11075095			G	T		--	TG
1693	cr2snv131	5	11315130				N	N		CC	CC			129384	UNCHS043682	17	11077990			C	T			TT	TC		129384	UNCHS043682	17	11077990			C	T		TC	TC
1694	cr2snv133	5	11318264				T	T		TT	TT			68345	UNC27561939	17	11079108			G	A			AA	AG		68345	UNC27561939	17	11079108			G	A		AG	AG
1087	cr24snv66	5	11319529				A	A		AA	AA			22155	JAX00431446	17	11084782			G	A			AA	AG		22155	JAX00431446	17	11084782			G	A		AG	AG
1695	cr2snv134	5	11319904				C	C		CC	CC			129385	UNCHS043683	17	11094159			A	A			AA	AA		129385	UNCHS043683	17	11094159			A	A		AA	AA
1696	cr2snv135	5	11324184				T	T		TT	TT			129386	UNCHS043684	17	11100805			T	G			GG	TG		129386	UNCHS043684	17	11100805			T	G		TG	TG
1046	cr24snv140	5	11330986				T	T		TT	TT			68346	UNC27562474	17	11138939			T	C			CC	TC		68346	UNC27562474	17	11138939			T	C		TC	TC
1078	cr24snv55	5	11358797				C	C		CC	CC			129387	UNCHS043685	17	11170738			G	A			AA	AG		129387	UNCHS043685	17	11170738			G	A		AG	AG
1098	cr24snv83	5	11378992				A	A		AA	AA			68347	UNC27562678	17	11172248			C	C			CC	CC		68347	UNC27562678	17	11172248			C	C		CC	CC
1018	cr24snv105	5	11383706				G	G		GG	GG			129388	UNCHS043686	17	11173181			C	T			TT	TC		129388	UNCHS043686	17	11173181			C	T		TC	TC
1025	cr24snv113	5	11387423				C	C		CC	CC			68348	UNC27563074	17	11220385			A	G			GG	AG		68348	UNC27563074	17	11220385			A	G		AG	AG
1701	cr2snv140	5	11387614				N	N		TT	TT			9153	JAX00073539	17	11223374			C	A			AA	AC		9153	JAX00073539	17	11223374			C	A		AC	AC
1703	cr2snv143	5	11390422				N	N		AA	AA			9154	JAX00073541	17	11234060			A	G			GG	AG		9154	JAX00073541	17	11234060			A	G		AG	AG
1705	cr2snv147	5	11391975				T	T		TT	TT			68349	UNC27563777	17	11282971			A	A			AA	AA		68349	UNC27563777	17	11282971			A	A		AA	AA
1088	cr24snv67	5	11406833				C	C		CC	CC			129389	UNCHS043687	17	11305155			A	A			AA	AA		129389	UNCHS043687	17	11305155			A	A		AA	AA
1058	cr24snv22	5	11437208				G	G		GG	GG			129390	UNCHS043688	17	11307694			C	A			AA	AC		129390	UNCHS043688	17	11307694			C	A		AC	AC
1060	cr24snv25	5	11439082				G	G		GG	GG			68350	UNC27564125	17	11322674			G	G			GG	GG		68350	UNC27564125	17	11322674			G	G		GG	GG
1062	cr24snv29	5	11443441				C	C		CC	CC			9155	JAX00073547	17	11330925			G	A			AA	AG		9155	JAX00073547	17	11330925			G	A		AG	AG
140908	UNCJPD007642	5	11451410				G	G		GG	GG			129391	UNCHS043689	17	11333069			C	A			AA	AC		129391	UNCHS043689	17	11333069			C	A		AC	AC
1029	cr24snv119	5	11451949				T	T		TT	TT			129392	UNCHS043690	17	11335463			A	G			GG	AG		129392	UNCHS043690	17	11335463			A	G		AG	AG
1023	cr24snv111	5	11466604				C	C		CC	CC			129393	UNCHS043691	17	11362369			C	C			CC	CC		129393	UNCHS043691	17	11362369			C	C		CC	CC
1037	cr24snv127	5	11468923				G	G		GG	GG			129394	UNCHS043692	17	11364680			A	G			GG	AG		129394	UNCHS043692	17	11364680			A	G		AG	AG
1072	cr24snv43	5	11474210				C	C		CC	CC			129395	UNCHS043693	17	11372283			A	A			AA	AA		129395	UNCHS043693	17	11372283			A	A		AA	AA
1075	cr24snv50	5	11497027				G	G		GG	GG			129396	UNCHS043694	17	11374830			T	T			TT	TT		129396	UNCHS043694	17	11374830			T	T		TT	TT
1077	cr24snv54	5	11519346				A	A		AA	AA			22156	JAX00431504	17	11380224			A	A			AA	AA		22156	JAX00431504	17	11380224			A	A		AA	AA
1099	cr24snv85	5	11556271				A	A		AA	AA			68351	UNC27564764	17	11385983			A	C			CC	AC		68351	UNC27564764	17	11385983			A	C		AC	AC
1086	cr24snv65	5	11566766				G	G		GG	GG			22157	JAX00431506	17	11387923			G	A			AA	AG		22157	JAX00431506	17	11387923			G	A		AG	AG
1105	cr24snv92	5	11585980				C	C		CC	CC			68352	UNC27565007	17	11407536			G	G			GG	GG		68352	UNC27565007	17	11407536			G	G		GG	GG
1045	cr24snv14	5	11594364				T	T		TT	TT			129397	UNCHS043695	17	11466967			A	G			GG	AG		129397	UNCHS043695	17	11466967			A	G		AG	AG
1095	cr24snv77	5	11617301				T	T		TT	TT			129398	UNCHS043696	17	11469351			A	A			AA	AA		129398	UNCHS043696	17	11469351			A	A		AA	AA
1096	cr24snv79	5	11618078				A	A		AA	AA			140168	UNCJPD006537	17	11469477			A	A			AA	AA		140168	UNCJPD006537	17	11469477			A	A		AA	AA
1097	cr24snv80	5	11625378				C	C		CC	CC			68353	UNC27565801	17	11478918			A	G			GG	AG		68353	UNC27565801	17	11478918			A	G		AG	AG
1033	cr24snv122	5	11643335				T	T		TT	TT			9156	JAX00073560	17	11483063			T	C			CC	TC		9156	JAX00073560	17	11483063			T	C		TC	TC
1035	cr24snv125	5	11645527				A	A		AA	AA			129399	UNCHS043697	17	11483829			C	C			CC	CC		129399	UNCHS043697	17	11483829			C	C		CC	CC
1084	cr24snv62	5	11646030				N	N		GG	GG			129400	UNCHS043698	17	11486049			C	C			CC	CC		129400	UNCHS043698	17	11486049			C	C		CC	CC
1048	cr24snv143	5	11653692				A	A		AA	AA			129401	UNCHS043699	17	11510131			C	C			CC	CC		129401	UNCHS043699	17	11510131			C	C		CC	CC
1073	cr24snv46	5	11670957				N	N		GG	GG			68354	UNC27566172	17	11511374			T	T			TT	TT		68354	UNC27566172	17	11511374			T	T		TT	TT
1106	cr24snv93	5	11679564				T	T		TT	TT			129402	UNCHS043700	17	11513580			A	G			GG	AG		129402	UNCHS043700	17	11513580			A	G		AG	AG
1057	cr24snv21	5	11702717				G	G		GG	GG			22158	JAX00431558	17	11532426			T	C			CC	TC		22158	JAX00431558	17	11532426			T	C		TC	TC
1069	cr24snv4	5	11707231				T	T		TT	TT			129403	UNCHS043701	17	11532790			T	C			CC	TC		129403	UNCHS043701	17	11532790			T	C		TC	TC
1081	cr24snv6	5	11708146				G	G		GG	GG			129404	UNCHS043702	17	11534961			A	G			GG	AG		129404	UNCHS043702	17	11534961			A	G		AG	AG
1090	cr24snv7	5	11708845				C	C		CC	CC			68355	UNC27566656	17	11553302			G	G			GG	GG		68355	UNC27566656	17	11553302			G	G		GG	GG
1028	cr24snv117	5	11717075				C	C		CC	CC			68356	UNC27567468	17	11615561			G	G			GG	GG		68356	UNC27567468	17	11615561			G	G		GG	GG
1080	cr24snv59	5	11718656				T	T		TT	TT			68357	UNC27568354	17	11683563			G	A			AA	AG		68357	UNC27568354	17	11683563			G	A		AG	AG
1031	cr24snv120	5	11720317				G	G		GG	GG			68358	UNC27568509	17	11705104			T	G			GG	TG		68358	UNC27568509	17	11705104			T	G		TG	TG
1032	cr24snv121	5	11721004				C	C		CC	CC			129405	UNCHS043703	17	11732121			N	N			CC	--		129405	UNCHS043703	17	11732121			N	N		--	--
1083	cr24snv61	5	11730762				G	G		GG	GG			140169	UNCJPD006538	17	11745735			G	G			GG	GG		140169	UNCJPD006538	17	11745735			G	G		GG	GG
1034	cr24snv123	5	11730906				G	G		GG	GG			68359	UNC27569345	17	11758077			C	T			TT	TC		68359	UNC27569345	17	11758077			C	T		TC	TC
1021	cr24snv109	5	11732639				A	A		AA	AA			129406	UNCHS043705	17	11761780			T	C			CC	TC		129406	UNCHS043705	17	11761780			T	C		TC	TC
1026	cr24snv114	5	11734004				A	A		AA	AA			129407	UNCHS043706	17	11764502			A	A			AA	AA		129407	UNCHS043706	17	11764502			A	A		AA	AA
1070	cr24snv41	5	11741540				C	C		CC	CC			9157	JAX00073588	17	11836451			C	T			TT	TC		9157	JAX00073588	17	11836451			C	T		TC	TC
1038	cr24snv129	5	11742215				G	G		GG	GG			9158	JAX00073588r	17	11836451			C	T			TT	TC		9158	JAX00073588r	17	11836451			C	T		TC	TC
1071	cr24snv42	5	11743335				G	G		GG	GG			68360	UNC27570796	17	11849066			C	C			CC	CC		68360	UNC27570796	17	11849066			C	C		CC	CC
1040	cr24snv131	5	11743686				C	C		CC	CC			129408	UNCHS043707	17	11896872			G	A			AA	AG		129408	UNCHS043707	17	11896872			G	A		AG	AG
1041	cr24snv136	5	11753211				C	C		CC	CC			68361	UNC27571806	17	11925192			G	T			TT	TG		68361	UNC27571806	17	11925192			G	T		TG	TG
1043	cr24snv138	5	11755456				T	T		TT	TT			68362	UNC27572399	17	11976370			T	T			TT	TT		68362	UNC27572399	17	11976370			T	T		TT	TT
1044	cr24snv139	5	11757844				A	A		AA	AA			129409	UNCHS043709	17	11992481			N	C			CC	CC		129409	UNCHS043709	17	11992481			N	C		CC	CC
1054	cr24snv17	5	11785738				A	A		AA	AA			129410	UNCHS043710	17	11994992			C	C			CC	CC		129410	UNCHS043710	17	11994992			C	C		CC	CC
1066	cr24snv35	5	11813081				G	G		GG	GG			68363	UNC27572884	17	12010867			A	G			GG	AG		68363	UNC27572884	17	12010867			A	G		AG	AG
1065	cr24snv34	5	11813189				T	T		TT	TT			129411	UNCHS043711	17	12019343			G	G			GG	GG		129411	UNCHS043711	17	12019343			G	G		GG	GG
1068	cr24snv38	5	11816157				A	A		AA	AA			129412	UNCHS043712	17	12024225			G	A			AA	AG		129412	UNCHS043712	17	12024225			G	A		AG	AG
1085	cr24snv64	5	11816623				N	N		CC	CC			22159	JAX00431705	17	12027863			A	G			GG	AG		22159	JAX00431705	17	12027863			A	G		AG	AG
1047	cr24snv142	5	11818245				C	C		CC	CC			140170	UNCJPD006540	17	12033299			T	T			TT	TT		140170	UNCJPD006540	17	12033299			T	T		TT	TT
1049	cr24snv144	5	11819471				A	A		AA	AA			68364	UNC27573795	17	12081839			C	T			TT	TC		68364	UNC27573795	17	12081839			C	T		TC	TC
1102	cr24snv89	5	11819504				C	C		CC	CC			129413	UNCHS043713	17	12087175			T	T			TT	TT		129413	UNCHS043713	17	12087175			T	T		TT	TT
1050	cr24snv146	5	11820213				N	N		CC	CC			22160	JAX00431750	17	12090240			T	T			TT	TT		22160	JAX00431750	17	12090240			T	T		TT	TT
1051	cr24snv147	5	11820407				T	T		TT	TT			129414	UNCHS043714	17	12094158			T	C			CC	TC		129414	UNCHS043714	17	12094158			T	C		TC	TC
1103	cr24snv9	5	11841715				G	G		GG	GG			68366	UNC27574334	17	12127500			G	G			GG	GG		68366	UNC27574334	17	12127500			G	G		GG	GG
1089	cr24snv69	5	11856998				N	N		TT	TT			68367	UNC27574920	17	12184814			A	A			AA	AA		68367	UNC27574920	17	12184814			A	A		AA	AA
1056	cr24snv20	5	11865326				C	C		CC	CC			129415	UNCHS043715	17	12191563			G	A			AA	AG		129415	UNCHS043715	17	12191563			G	A		AG	AG
1092	cr24snv74	5	11866457				T	T		TT	TT			129416	UNCHS043716	17	12194643			N	N			--	TT		129416	UNCHS043716	17	12194643			N	N		TT	TT
1061	cr24snv26	5	11869037				G	G		GG	GG			68368	UNC27575166	17	12215658			C	C			CC	CC		68368	UNC27575166	17	12215658			C	C		CC	CC
1064	cr24snv30	5	11874409				T	T		TT	TT			140171	UNCJPD006541	17	12227732			A	A			AA	AA		140171	UNCJPD006541	17	12227732			A	A		AA	AA
1015	cr24snv102	5	11885492				A	A		AA	AA			68369	UNC27575642	17	12251085			T	C			CC	TC		68369	UNC27575642	17	12251085			T	C		TC	TC
1016	cr24snv103	5	11885784				T	T		TT	TT			129417	UNCHS043717	17	12278728			T	C			CC	TC		129417	UNCHS043717	17	12278728			T	C		TC	TC
1082	cr24snv60	5	11885911				T	T		TT	TT			129418	UNCHS043718	17	12282210			N	N			--	--		129418	UNCHS043718	17	12282210			N	N		--	--
1101	cr24snv87	5	11885911				A	A		AA	AA			68370	UNC27576134	17	12297255			G	A			AA	AG		68370	UNC27576134	17	12297255			G	A		AG	AG
136615	UNCJPD002071	5	11888028				N	N		--	--			129419	UNCHS043719	17	12298218			G	G			GG	GG		129419	UNCHS043719	17	12298218			G	G		GG	GG
1067	cr24snv37	5	11889506				A	A		AA	AA			22161	JAX00431845	17	12306421			C	T			TT	TC		22161	JAX00431845	17	12306421			C	T		TC	TC
1024	cr24snv112	5	11889671				A	A		AA	AA			22162	JAX00431848	17	12307720			C	C			CC	CC		22162	JAX00431848	17	12307720			C	C		CC	CC
1052	cr24snv148	5	11895883				A	A		AA	AA			129420	UNCHS043721	17	12328436			C	T			TT	TC		129420	UNCHS043721	17	12328436			C	T		TC	TC
1074	cr24snv48	5	11907686				T	T		TT	TT			129421	UNCHS043722	17	12330668			T	C			CC	TC		129421	UNCHS043722	17	12330668			T	C		TC	TC
1030	cr24snv12	5	11914808				A	A		AA	AA			129422	UNCHS043723	17	12331009			G	G			GG	GG		129422	UNCHS043723	17	12331009			G	G		GG	GG
27518	JAX00573893	5	11949662				C	C		CC	CC			129423	UNCHS043724	17	12333459			C	C			CC	CC		129423	UNCHS043724	17	12333459			C	C		CC	CC
101532	UNCHS013509	5	11949738				A	A		AA	AA			129424	UNCHS043725	17	12355815			A	G			GG	AG		129424	UNCHS043725	17	12355815			A	G		AG	AG
101533	UNCHS013510	5	11952462				A	A		AA	AA			129425	UNCHS043726	17	12358126			G	A			AA	AG		129425	UNCHS043726	17	12358126			G	A		AG	AG
86762	UNC8637633	5	11988166				A	A		AA	AA			68371	UNC27577002	17	12367860			A	G			GG	AG		68371	UNC27577002	17	12367860			A	G		AG	AG
27519	JAX00573899	5	12011097				A	A		AA	AA			129426	UNCHS043727	17	12383865			N	C			CC	CC		129426	UNCHS043727	17	12383865			N	C		CC	CC
27520	JAX00573923	5	12115662				A	A		AA	AA			129427	UNCHS043728	17	12387204			N	T			TT	TT		129427	UNCHS043728	17	12387204			N	T		TT	TT
27521	JAX00573923r	5	12115662				A	A		AA	AA			68372	UNC27577398	17	12399641			G	A			AA	AG		68372	UNC27577398	17	12399641			G	A		AG	AG
86763	UNC8639736	5	12116353				G	G		GG	GG			129428	UNCHS043729	17	12432687			N	T			TT	TT		129428	UNCHS043729	17	12432687			N	T		TT	TT
136616	UNCJPD002072	5	12155439				T	T		TT	TT			129429	UNCHS043730	17	12435638			A	G			GG	AG		129429	UNCHS043730	17	12435638			A	G		AG	AG
27522	JAX00573925	5	12178802				G	G		GG	GG			68373	UNC27577908	17	12438126			A	G			GG	AG		68373	UNC27577908	17	12438126			A	G		AG	AG
567	CEAJAX00127090	5	12260003				T	C		TT	TC			129430	UNCHS043731	17	12454272			T	C			CC	TC		129430	UNCHS043731	17	12454272			T	C		TC	TC
568	CEAJAX00127091	5	12260024				A	G		AA	AG			22163	JAX00431923	17	12471345			A	G			GG	AG		22163	JAX00431923	17	12471345			A	G		AG	AG
592	CEAJAX00573946	5	12260400				G	A		GG	AG			129431	UNCHS043733	17	12485837			N	C			CC	CC		129431	UNCHS043733	17	12485837			N	C		CC	CC
367	backupUNC050017797	5	12261186				G	G		GG	GG			129432	UNCHS043734	17	12488324			T	C			CC	TC		129432	UNCHS043734	17	12488324			T	C		TC	TC
27523	JAX00573962	5	12293492				A	A		AA	AA			68374	UNC27578734	17	12520129			A	A			AA	AA		68374	UNC27578734	17	12520129			A	A		AA	AA
14128	JAX00225421	5	12324308				G	G		GG	GG			68375	UNC27579167	17	12557500			G	A			AA	AG		68375	UNC27579167	17	12557500			G	A		AG	AG
86764	UNC8642968	5	12330379				T	C		TT	TC			22164	JAX00431953	17	12583975			C	T			TT	TC		22164	JAX00431953	17	12583975			C	T		TC	TC
86766	UNC8643936	5	12387996				N	N		--	--			129433	UNCHS043735	17	12598912			G	A			AA	AG		129433	UNCHS043735	17	12598912			G	A		AG	AG
27524	JAX00574027	5	12463538				A	A		AA	AA			129434	UNCHS043736	17	12601371			C	T			TT	TC		129434	UNCHS043736	17	12601371			C	T		TC	TC
86767	UNC8647132	5	12582142				C	C		CC	CC			68377	UNC27579730	17	12604389			C	C			CC	CC		68377	UNC27579730	17	12604389			C	C		CC	CC
27525	JAX00574065	5	12586093				T	T		TT	TT			68378	UNC27580058	17	12634401			C	A			AA	AC		68378	UNC27580058	17	12634401			C	A		AC	AC
86768	UNC8648308	5	12652862				T	C		TT	TC			129435	UNCHS043737	17	12693107			G	A			AA	AG		129435	UNCHS043737	17	12693107			G	A		AG	AG
27526	JAX00574100	5	12738236				T	T		TT	TT			129436	UNCHS043738	17	12695435			T	T			TT	TT		129436	UNCHS043738	17	12695435			T	T		TT	TT
27527	JAX00574102	5	12748574				C	C		CC	CC			68379	UNC27580765	17	12707235			T	C			CC	TC		68379	UNC27580765	17	12707235			T	C		TC	TC
141764	UNCJPD008560	5	12775019				C	C		CC	CC			22165	JAX00432029	17	12772322			G	G			GG	GG		22165	JAX00432029	17	12772322			G	G		GG	GG
27528	JAX00574109	5	12781202				C	C		CC	CC			68380	UNC27581618	17	12800547			C	T			TT	TC		68380	UNC27581618	17	12800547			C	T		TC	TC
86770	UNC8650818	5	12800155				N	N		GG	GG			68381	UNC27582091	17	12851592			T	C			CC	--		68381	UNC27582091	17	12851592			T	C		--	--
86771	UNC8653387	5	12950890				T	T		TT	TT			129437	UNCHS043739	17	12871318			G	A			AA	AG		129437	UNCHS043739	17	12871318			G	A		AG	AG
136617	UNCJPD002074	5	12986749				T	T		TT	TT			129438	UNCHS043740	17	12873844			A	A			AA	AA		129438	UNCHS043740	17	12873844			A	A		AA	AA
86773	UNC8655015	5	13061296				A	A		AA	AA			129439	UNCHS043741	17	12880935			N	N			CC	CC		129439	UNCHS043741	17	12880935			N	N		CC	CC
27529	JAX00574163	5	13134472				G	G		GG	GG			129440	UNCHS043742	17	12883840			C	A			AA	AC		129440	UNCHS043742	17	12883840			C	A		AC	AC
101534	UNCHS013511	5	13143490				G	G		GG	GG			129441	UNCHS043743	17	12889447			T	T			TT	TT		129441	UNCHS043743	17	12889447			T	T		TT	TT
101535	UNCHS013512	5	13148794				A	A		AA	AA			68382	UNC27582400	17	12892363			T	T			TT	TT		68382	UNC27582400	17	12892363			T	T		TT	TT
86774	UNC8656406	5	13156656				C	C		CC	CC			129442	UNCHS043744	17	12893151			A	G			GG	AG		129442	UNCHS043744	17	12893151			A	G		AG	AG
86776	UNC8658303	5	13262558				C	C		CC	CC			22166	JAX00432050	17	12896498			C	C			CC	CC		22166	JAX00432050	17	12896498			C	C		CC	CC
14129	JAX00225449	5	13281867				T	T		TT	TT			140172	UNCJPD006542	17	12910674			C	C			CC	CC		140172	UNCJPD006542	17	12910674			C	C		CC	CC
14130	JAX00225452	5	13348760				T	T		TT	TT			129443	UNCHS043745	17	12912504			G	G			GG	GG		129443	UNCHS043745	17	12912504			G	G		GG	GG
136618	UNCJPD002075	5	13357745				G	G		GG	GG			129444	UNCHS043746	17	12915039			T	C			CC	TC		129444	UNCHS043746	17	12915039			T	C		TC	TC
86777	UNC8660506	5	13383351				T	T		TT	TT			68383	UNC27582649	17	12930772			A	C			CC	AC		68383	UNC27582649	17	12930772			A	C		AC	AC
10987	JAX00127175	5	13389136				T	T		TT	TT			129445	UNCHS043747	17	12943742			N	C			CC	AC		129445	UNCHS043747	17	12943742			N	C		AC	AC
86778	UNC8661095	5	13427428				A	A		AA	AA			34061	sanger1793	17	12943750			C	C			CC	CC		34061	sanger1793	17	12943750			C	C		CC	CC
101536	UNCHS013513	5	13461353				C	C		CC	CC			34062	sanger1793q	17	12943750			C	C			CC	CC		34062	sanger1793q	17	12943750			C	C		CC	CC
101537	UNCHS013514	5	13465065				N	N		TT	TT			129446	UNCHS043748	17	12946207			A	A			AA	AA		129446	UNCHS043748	17	12946207			A	A		AA	AA
86779	UNC8661772	5	13473245				G	G		GG	GG			22167	JAX00432063	17	12975466			C	T			TT	TC		22167	JAX00432063	17	12975466			C	T		TC	TC
86780	UNC8663955	5	13616170				A	A		AA	AA			68384	UNC27583193	17	13008537			G	G			GG	GG		68384	UNC27583193	17	13008537			G	G		GG	GG
10988	JAX00127193	5	13628140				C	C		CC	CC			68385	UNC27583496	17	13045158			A	G			GG	AG		68385	UNC27583496	17	13045158			A	G		AG	AG
86781	UNC8664388	5	13652234				A	A		AA	AA			22168	JAX00432078	17	13083882			T	C			CC	TC		22168	JAX00432078	17	13083882			T	C		TC	TC
27530	JAX00574250	5	13668178				G	G		GG	GG			68386	UNC27584261	17	13144635			A	G			GG	AG		68386	UNC27584261	17	13144635			A	G		AG	AG
27531	JAX00574250r	5	13668178				G	G		GG	GG			129447	UNCHS043749	17	13145947			A	A			AA	AA		129447	UNCHS043749	17	13145947			A	A		AA	AA
10989	JAX00127197	5	13690140				C	C		CC	CC			129448	UNCHS043750	17	13150984			N	N			CC	CC		129448	UNCHS043750	17	13150984			N	N		CC	CC
86783	UNC8665070	5	13700515				C	C		CC	CC			129449	UNCHS043751	17	13173688			G	G			GG	GG		129449	UNCHS043751	17	13173688			G	G		GG	GG
86784	UNC8665783	5	13744903				G	N		GG	GG			129450	UNCHS043752	17	13176613			T	C			CC	TC		129450	UNCHS043752	17	13176613			T	C		TC	TC
27532	JAX00574272	5	13747945				A	A		AA	AA			68387	UNC27584484	17	13187735			G	G			GG	GG		68387	UNC27584484	17	13187735			G	G		GG	GG
136619	UNCJPD002076	5	13767460				N	T		TT	TT			9159	JAX00073689	17	13204909			C	T			TT	TC		9159	JAX00073689	17	13204909			C	T		TC	TC
86785	UNC8666228	5	13781071				T	T		TT	TT			142678	UNCJPD009538	17	13221561			N	N			--	--		142678	UNCJPD009538	17	13221561			N	N		--	--
136620	UNCJPD002077	5	13813566				T	T		TT	TT			140173	UNCJPD006543	17	13229227			N	N			--	--		140173	UNCJPD006543	17	13229227			N	N		--	--
10990	JAX00127208	5	13826079				A	A		AA	AA			9160	JAX00073693	17	13252212			C	C			CC	CC		9160	JAX00073693	17	13252212			C	C		CC	CC
86786	UNC8666813	5	13828047				A	A		AA	AA			68388	UNC27584683	17	13253580			N	N			CC	CC		68388	UNC27584683	17	13253580			N	N		CC	CC
27533	JAX00574290	5	13879456				C	C		CC	CC			129451	UNCHS043753	17	13257893			C	C			CC	CC		129451	UNCHS043753	17	13257893			C	C		CC	CC
86787	UNC8667627	5	13880871				N	N		--	--			129452	UNCHS043754	17	13268162			T	C			CC	TC		129452	UNCHS043754	17	13268162			T	C		TC	TC
101538	UNCHS013515	5	13892949				G	G		GG	GG			9161	JAX00073695	17	13297002			C	C			CC	CC		9161	JAX00073695	17	13297002			C	C		CC	CC
101540	UNCHS013517	5	13897556				C	C		CC	CC			140174	UNCJPD006544	17	13300261			C	C			CC	CC		140174	UNCJPD006544	17	13300261			C	C		CC	CC
101539	UNCHS013516	5	13901383				G	G		GG	GG			142553	UNCJPD009400	17	13360586			C	C			CC	CC		142553	UNCJPD009400	17	13360586			C	C		CC	CC
27534	JAX00574293	5	13903617				T	T		TT	TT			68389	UNC27584797	17	13406561			C	C			CC	CC		68389	UNC27584797	17	13406561			C	C		CC	CC
101541	UNCHS013518	5	13904400				C	C		CC	CC			22169	JAX00432118	17	13434369			C	C			CC	CC		22169	JAX00432118	17	13434369			C	C		CC	CC
101542	UNCHS013519	5	13924740				C	C		CC	CC			22170	JAX00432118q	17	13434369			C	C			CC	CC		22170	JAX00432118q	17	13434369			C	C		CC	CC
101543	UNCHS013520	5	13929110				G	G		GG	GG			68390	UNC27584902	17	13502644			N	N			--	--		68390	UNC27584902	17	13502644			N	N		--	--
86788	UNC8669015	5	13966012				T	T		TT	TT			68391	UNC27584926	17	13548603			A	A			AA	AA		68391	UNC27584926	17	13548603			A	A		AA	AA
86789	UNC8669696	5	14013456				G	G		GG	GG			129454	UNCHS043757	17	13548603			A	A			AA	AA		129454	UNCHS043757	17	13548603			A	A		AA	AA
27535	JAX00574319	5	14022063				A	A		AA	AA			129455	UNCHS043759	17	13548603			A	A			AA	AA		129455	UNCHS043759	17	13548603			A	A		AA	--
86790	UNC8670226	5	14048902				T	T		TT	TT			129456	UNCHS043760	17	13559067			T	T			TT	TT		129456	UNCHS043760	17	13559067			T	T		TT	TT
86791	UNC8671243	5	14107146				T	T		TT	TT			68392	UNC27584998	17	13664746			T	T			TT	TT		68392	UNC27584998	17	13664746			T	T		TT	TT
27536	JAX00574346	5	14122306				A	A		AA	AA			9162	JAX00073719	17	13668426			T	T			TT	TT		9162	JAX00073719	17	13668426			T	T		TT	TT
86792	UNC8671779	5	14133955				A	A		AA	AA			129457	UNCHS043761	17	13668546			T	T			TT	TT		129457	UNCHS043761	17	13668546			T	T		TT	TT
27537	JAX00574354	5	14184156				T	T		TT	TT			129302	UNCHS043590	17	13671321			A	A			AA	AA		129302	UNCHS043590	17	13671321			A	A		AA	AA
86794	UNC8672737	5	14197571				T	T		TT	TT			129458	UNCHS043763	17	13675204			N	N			--	CC		129458	UNCHS043763	17	13675204			N	N		CC	--
136621	UNCJPD002078	5	14201474				G	G		GG	GG			140175	UNCJPD006545	17	13679454			N	N			--	--		140175	UNCJPD006545	17	13679454			N	N		--	--
101544	UNCHS013521	5	14210942				A	A		AA	AA			129459	UNCHS043764	17	13679782			G	G			GG	GG		129459	UNCHS043764	17	13679782			G	G		GG	GG
101545	UNCHS013522	5	14214113				A	A		AA	AA			22171	JAX00432128	17	13684464			T	T			TT	TT		22171	JAX00432128	17	13684464			T	T		TT	TT
27538	JAX00574380	5	14250645				G	G		GG	GG			129460	UNCHS043765	17	13711353			T	T			TT	TT		129460	UNCHS043765	17	13711353			T	T		TT	TT
86795	UNC8674019	5	14278607				G	G		GG	GG			129461	UNCHS043766	17	13718879			T	N			TT	TT		129461	UNCHS043766	17	13718879			T	N		TT	TT
86796	UNC8674565	5	14318780				N	N		--	--			68393	UNC27585235	17	13723317			A	A			AA	AA		68393	UNC27585235	17	13723317			A	A		AA	AA
101546	UNCHS013523	5	14334863				C	C		CC	CC			129453	UNCHS043755	17	13748378			N	H			--	GG		129453	UNCHS043755	17	13748378			N	H		--	AG
101547	UNCHS013524	5	14338022				C	C		CC	CC			22172	JAX00432145	17	13814005			G	G			GG	GG		22172	JAX00432145	17	13814005			G	G		GG	GG
86797	UNC8675539	5	14365301				G	G		GG	GG			68394	UNC27585545	17	13830359			C	C			CC	CC		68394	UNC27585545	17	13830359			C	C		CC	CC
27539	JAX00574396	5	14383704				G	G		GG	GG			129462	UNCHS043769	17	13884729			T	T			TT	TT		129462	UNCHS043769	17	13884729			T	T		TT	TT
27540	JAX00574400	5	14386878				G	G		GG	GG			129463	UNCHS043770	17	13888362			T	T			TT	TT		129463	UNCHS043770	17	13888362			T	T		TT	TT
27541	JAX00574400r	5	14386878				G	G		GG	GG			68395	UNC27586117	17	13898439			A	H			GG	AG		68395	UNC27586117	17	13898439			A	H		AG	AG
86798	UNC8675939	5	14390517				C	H		TC	TC			22173	JAX00432159	17	13904674			G	G			GG	GG		22173	JAX00432159	17	13904674			G	G		GG	GG
142046	UNCJPD008862	5	14409640				G	G		GG	GG			9163	JAX00073736	17	13940714			G	G			GG	GG		9163	JAX00073736	17	13940714			G	G		GG	GG
27542	JAX00574407	5	14422658				G	G		GG	GG			129464	UNCHS043771	17	13944139			A	A			AA	AA		129464	UNCHS043771	17	13944139			A	A		AA	AA
86799	UNC8677082	5	14447853				N	N		TT	TT			68396	UNC27586284	17	13946915			T	C			CC	TC		68396	UNC27586284	17	13946915			T	C		TC	TC
86800	UNC8677758	5	14480079				C	T		CC	TC			129465	UNCHS043772	17	13946915			T	C			CC	TC		129465	UNCHS043772	17	13946915			T	C		TC	TC
27543	JAX00574424	5	14539135				C	C		CC	CC			129466	UNCHS043773	17	13987693			A	A			AA	AA		129466	UNCHS043773	17	13987693			A	A		AA	AA
27544	JAX00574426q	5	14541253				C	C		CC	CC			129467	UNCHS043774	17	13994380			A	G			GG	AG		129467	UNCHS043774	17	13994380			A	G		AG	AG
86802	UNC8678790	5	14545667				T	G		TT	TG			129468	UNCHS043775	17	14027709			A	G			GG	AG		129468	UNCHS043775	17	14027709			A	G		AG	AG
86803	UNC8679606	5	14595116				T	C		--	TC			68397	UNC27586744	17	14029584			A	A			AA	AA		68397	UNC27586744	17	14029584			A	A		AA	AA
101548	UNCHS013525	5	14597860				T	T		TT	TT			129469	UNCHS043776	17	14031023			N	N			--	--		129469	UNCHS043776	17	14031023			N	N		--	--
101549	UNCHS013526	5	14602880				C	C		CC	CC			9164	JAX00073745	17	14060784			T	T			TT	TT		9164	JAX00073745	17	14060784			T	T		TT	TT
86804	UNC8680073	5	14632031				A	A		AA	AA			140176	UNCJPD006546	17	14088490			N	N			--	--		140176	UNCJPD006546	17	14088490			N	N		--	--
10991	JAX00127269	5	14639875				T	T		TT	TT			68398	UNC27587267	17	14124623			C	C			CC	CC		68398	UNC27587267	17	14124623			C	C		CC	CC
101550	UNCHS013527	5	14651341				T	T		TT	TT			68399	UNC27587378	17	14182917			G	A			AA	AG		68399	UNC27587378	17	14182917			G	A		AG	AG
101459	UNCHS013432	5	14656452				G	G		GG	GG			140177	UNCJPD006547	17	14192717			N	N			--	--		140177	UNCJPD006547	17	14192717			N	N		--	--
86805	UNC8680751	5	14676442				G	A		GG	AG			68400	UNC27587592	17	14265542			A	G			GG	AG		68400	UNC27587592	17	14265542			A	G		AG	AG
101552	UNCHS013529	5	14711754				G	A		GG	AG			68401	UNC27588109	17	14310477			T	G			GG	TG		68401	UNC27588109	17	14310477			T	G		TG	TG
86806	UNC8681271	5	14711918				C	T		CC	TC			22174	JAX00432219	17	14322788			C	A			AA	AC		22174	JAX00432219	17	14322788			C	A		AC	AC
86807	UNC8682088	5	14756115				C	T		CC	TC			9165	JAX00073770	17	14383411			C	C			CC	CC		9165	JAX00073770	17	14383411			C	C		CC	CC
10992	JAX00127280	5	14770325				C	T		CC	TC			68402	UNC27589346	17	14397809			A	G			GG	AG		68402	UNC27589346	17	14397809			A	G		AG	AG
86808	UNC8683083	5	14810613				G	A		GG	AG			129470	UNCHS043777	17	14430952			T	C			CC	TC		129470	UNCHS043777	17	14430952			T	C		TC	TC
101553	UNCHS013531	5	14814505				G	A		GG	AG			129471	UNCHS043778	17	14434531			G	G			GG	GG		129471	UNCHS043778	17	14434531			G	G		GG	GG
101554	UNCHS013532	5	14817205				G	G		GG	GG			22175	JAX00432251	17	14453703			C	C			CC	CC		22175	JAX00432251	17	14453703			C	C		CC	CC
86809	UNC8683868	5	14863381				A	G		AA	AG			68403	UNC27590602	17	14470809			G	A			AA	AG		68403	UNC27590602	17	14470809			G	A		AG	AG
101555	UNCHS013533	5	14872156				G	G		GG	GG			129472	UNCHS043779	17	14486756			T	C			CC	TC		129472	UNCHS043779	17	14486756			T	C		TC	TC
101556	UNCHS013534	5	14874314				H	H		TC	TC			129473	UNCHS043780	17	14489463			A	A			AA	AA		129473	UNCHS043780	17	14489463			A	A		AA	AA
142223	UNCJPD009051	5	14876592				N	N		--	--			22176	JAX00432262	17	14508340			T	C			CC	TC		22176	JAX00432262	17	14508340			T	C		TC	TC
136622	UNCJPD002079	5	14879311				N	N		--	--			68404	UNC27591644	17	14541126			C	A			AA	AC		68404	UNC27591644	17	14541126			C	A		AC	AC
27545	JAX00574481	5	14897146				C	C		CC	CC			22177	JAX00432280	17	14563013			C	C			CC	CC		22177	JAX00432280	17	14563013			C	C		CC	CC
86810	UNC8684348	5	14898036				N	N		--	--			68406	UNC27593525	17	14653561			A	G			GG	AG		68406	UNC27593525	17	14653561			A	G		AG	AG
141038	UNCJPD007783	5	15157433				T	T		TT	TT			22178	JAX00432308	17	14696834			C	C			CC	CC		22178	JAX00432308	17	14696834			C	C		CC	CC
141272	UNCJPD008034	5	15184975				N	N		--	--			68409	UNC27596088	17	14844640			A	A			AA	AA		68409	UNC27596088	17	14844640			A	A		AA	AA
86811	UNC8684561	5	15226023				G	G		GG	GG			140178	UNCJPD006548	17	14855017			G	G			GG	GG		140178	UNCJPD006548	17	14855017			G	G		GG	GG
27546	JAX00574490	5	15230056				A	A		AA	AA			22180	JAX00432355	17	14873351			T	N			--	TT		22180	JAX00432355	17	14873351			T	N		TT	TT
27547	JAX00574498	5	15268973				G	G		GG	GG			68410	UNC27596821	17	14887630			C	T			TT	TC		68410	UNC27596821	17	14887630			C	T		TC	TC
86812	UNC8685416	5	15283674				C	T		CC	TC			22179	JAX00432347	17	14901839			C	C			CC	CC		22179	JAX00432347	17	14901839			C	C		CC	CC
86814	UNC8685963	5	15345908				A	G		AA	--			9166	JAX00073806	17	14902875			N	N			--	--		9166	JAX00073806	17	14902875			N	N		--	--
86815	UNC8686439	5	15385087				T	C		TT	TC			142684	UNCJPD009544	17	14935815			G	G			GG	GG		142684	UNCJPD009544	17	14935815			G	G		GG	GG
27548	JAX00574526	5	15413428				C	T		CC	TC			129474	UNCHS043781	17	14958200			G	A			AA	AG		129474	UNCHS043781	17	14958200			G	A		AG	AG
101557	UNCHS013535	5	15419853				G	A		--	AG			129475	UNCHS043782	17	14963598			A	A			AA	AA		129475	UNCHS043782	17	14963598			A	A		AA	AA
101558	UNCHS013536	5	15423878				A	A		AA	AA			142035	UNCJPD008849	17	14976557			N	N			CC	CC		142035	UNCJPD008849	17	14976557			N	N		CC	CC
86816	UNC8687305	5	15431978				C	T		CC	TC			68411	UNC27597889	17	14977185			A	G			GG	AG		68411	UNC27597889	17	14977185			A	G		--	AG
27549	JAX00574530	5	15445657				T	T		TT	TT			22181	JAX00432374	17	14986756			G	G			GG	GG		22181	JAX00432374	17	14986756			G	G		GG	GG
86817	UNC8688022	5	15479263				T	T		TT	TT			68412	UNC27598699	17	15053149			G	T			TT	TG		68412	UNC27598699	17	15053149			G	T		TG	TG
86818	UNC8688466	5	15510393				A	A		AA	AA			9167	JAX00073822	17	15062274			T	T			TT	TT		9167	JAX00073822	17	15062274			T	T		TT	TT
27550	JAX00574540	5	15530211				G	G		GG	GG			129476	UNCHS043783	17	15062274			T	T			TT	TT		129476	UNCHS043783	17	15062274			T	T		TT	TT
142452	UNCJPD009293	5	15557729				T	T		TT	TT			129477	UNCHS043784	17	15066572			A	A			AA	AA		129477	UNCHS043784	17	15066572			A	A		AA	AA
86819	UNC8689454	5	15568908				A	A		AA	AA			22182	JAX00432401	17	15076053			A	A			AA	AA		22182	JAX00432401	17	15076053			A	A		AA	AA
86820	UNC8690080	5	15614051				G	G		GG	GG			68414	UNC27598949	17	15089031			G	G			GG	GG		68414	UNC27598949	17	15089031			G	G		GG	GG
101559	UNCHS013537	5	15614826				T	T		TT	TT			142196	UNCJPD009024	17	15188450			N	N			--	--		142196	UNCJPD009024	17	15188450			N	N		--	--
101560	UNCHS013538	5	15620821				A	A		AA	AA			68415	UNC27599013	17	15197304			G	G			GG	GG		68415	UNC27599013	17	15197304			G	G		GG	GG
86821	UNC8690675	5	15657591				C	C		CC	CC			129478	UNCHS043785	17	15226929			C	C			CC	CC		129478	UNCHS043785	17	15226929			C	C		CC	CC
136623	UNCJPD002083	5	15669072				T	T		TT	TT			129479	UNCHS043786	17	15231265			T	T			TT	TT		129479	UNCHS043786	17	15231265			T	T		TT	TT
86822	UNC8691285	5	15702138				T	T		TT	TT			22183	JAX00432414	17	15247956			C	C			CC	CC		22183	JAX00432414	17	15247956			C	C		CC	CC
101561	UNCHS013539	5	15732320				C	C		CC	CC			22184	JAX00432415	17	15263292			T	T			TT	TT		22184	JAX00432415	17	15263292			T	T		TT	TT
101562	UNCHS013540	5	15735916				C	C		CC	CC			142170	UNCJPD008997	17	15292579			N	N			--	--		142170	UNCJPD008997	17	15292579			N	N		--	--
27551	JAX00574564	5	15754115				G	G		GG	GG			68416	UNC27600022	17	15334934			A	G			GG	AG		68416	UNC27600022	17	15334934			A	G		AG	AG
101563	UNCHS013541	5	15754824				N	A		AA	AA			22185	JAX00432433	17	15336274			T	T			TT	TT		22185	JAX00432433	17	15336274			T	T		TT	TT
101564	UNCHS013542	5	15764225				A	A		AA	AA			140179	UNCJPD006550	17	15373276			T	T			TT	TT		140179	UNCJPD006550	17	15373276			T	T		TT	TT
86824	UNC8692113	5	15765569				T	T		TT	TT			129480	UNCHS043787	17	15422635			C	C			CC	CC		129480	UNCHS043787	17	15422635			C	C		CC	CC
86825	UNC8692612	5	15797877				G	G		GG	GG			129481	UNCHS043788	17	15425578			T	C			CC	TC		129481	UNCHS043788	17	15425578			T	C		TC	TC
86826	UNC8693073	5	15820980				C	C		CC	CC			22186	JAX00432461	17	15432189			A	A			AA	AA		22186	JAX00432461	17	15432189			A	A		AA	AA
10993	JAX00127350	5	15853792				T	T		TT	TT			68418	UNC27601230	17	15436348			C	T			TT	TC		68418	UNC27601230	17	15436348			C	T		TC	TC
101565	UNCHS013543	5	15873805				A	A		AA	AA			129482	UNCHS043789	17	15490096			C	C			CC	CC		129482	UNCHS043789	17	15490096			C	C		CC	CC
86827	UNC8694065	5	15880469				C	C		CC	CC			129483	UNCHS043790	17	15492644			G	A			AA	AG		129483	UNCHS043790	17	15492644			G	A		AG	AG
101566	UNCHS013545	5	15882306				G	G		GG	GG			68419	UNC27601987	17	15495287	15358323		A	C			CC	AC		68419	UNC27601987	17	15495287			A	C		AC	AC
101567	UNCHS013546	5	15886066				C	C		CC	CC			22187	JAX00432477	17	15531958	15394994		G	G			GG	GG		22187	JAX00432477	17	15531958			G	G		GG	GG
27552	JAX00574622	5	15916028				G	G		GG	GG			22188	JAX00432480	17	15539130	15402166		T	T			TT	TT		22188	JAX00432480	17	15539130			T	T		TT	TT
86829	UNC8694833	5	15925648				A	A		AA	AA			129484	UNCHS043791	17	15552369	15415405		A	A			AA	AA		129484	UNCHS043791	17	15552369			A	A		AA	AA
86830	UNC8695516	5	15964546				A	A		AA	AA			129485	UNCHS043792	17	15561697	15424733		A	G			AG	AG		129485	UNCHS043792	17	15561697			A	G		AG	AG
86831	UNC8696205	5	16010919				A	A		AA	AA			129486	UNCHS043793	17	15565032	15428068		C	C			CC	CC		129486	UNCHS043793	17	15565032			C	C		CC	CC
86832	UNC8696934	5	16050174				C	C		CC	CC			129487	UNCHS043794	17	15570987	15434023		T	C			TC	TC		129487	UNCHS043794	17	15570987			T	C		TC	TC
27553	JAX00574650	5	16074306				T	T		TT	TT			22189	JAX00432487	17	15589122	15452158		T	T			TT	TT		22189	JAX00432487	17	15589122			T	T		TT	TT
27554	JAX00574656	5	16100770				C	C		CC	CC			68420	UNC27603153	17	15589677	15452713		T	C			TC	TC		68420	UNC27603153	17	15589677			T	C		TC	TC
368	backupUNC050029531	5	16114306				A	A		AA	AA			68421	UNC27603708	17	15635073	15498109		C	A			AC	AC		68421	UNC27603708	17	15635073			C	A		AC	AC
86834	UNC8698446	5	16149024				A	A		AA	AA			9168	JAX00073859	17	15648540	15511576		C	T			TC	TC		9168	JAX00073859	17	15648540			C	T		TC	TC
101568	UNCHS013547	5	16154538				G	G		GG	GG			68422	UNC27604252	17	15712020	15575056		T	T			TT	TT		68422	UNC27604252	17	15712020			T	T		TT	TT
101569	UNCHS013548	5	16161174				C	C		CC	CC			129488	UNCHS043795	17	15712020	15575056		T	T			TT	TT		129488	UNCHS043795	17	15712020			T	T		TT	TT
86835	UNC8698880	5	16192920				T	T		TT	TT			129489	UNCHS043796	17	15718262	15581298		A	A			AA	AA		129489	UNCHS043796	17	15718262			A	A		AA	AA
86836	UNC8699414	5	16234856				G	G		GG	GG			9169	JAX00073873	17	15816068	15679104		C	C			CC	CC		9169	JAX00073873	17	15816068			C	C		CC	CC
10994	JAX00127380	5	16271487				C	C		CC	CC			68423	UNC27605202	17	15818737	15681773		T	T			TT	TT		68423	UNC27605202	17	15818737			T	T		TT	TT
86837	UNC8700030	5	16285558				C	C		CC	CC			140180	UNCJPD006551	17	15848050	15711086		C	C			CC	CC		140180	UNCJPD006551	17	15848050			C	C		CC	CC
86838	UNC8700717	5	16327145				G	G		GG	GG			22190	JAX00432512	17	15874071	15737107		A	A			AA	AA		22190	JAX00432512	17	15874071			A	A		AA	AA
27555	JAX00574710	5	16330658				G	G		GG	GG			129490	UNCHS043797	17	15890611	15753647		C	C			CC	CC		129490	UNCHS043797	17	15890611			C	C		CC	CC
136624	UNCJPD002084	5	16343025				C	C		CC	CC			129491	UNCHS043798	17	15893751	15756787		T	T			TT	TT		129491	UNCHS043798	17	15893751			T	T		TT	--
101570	UNCHS013549	5	16349734				A	A		AA	AA			68424	UNC27605983	17	15897639	15760675		C	T			TC	TC		68424	UNC27605983	17	15897639			C	T		TC	TC
101571	UNCHS013550	5	16352186				T	T		TT	TT			68425	UNC27606788	17	15975663	15838699		C	T			TC	TC		68425	UNC27606788	17	15975663			C	T		TC	TC
86839	UNC8701284	5	16368097				T	T		TT	TT			22191	JAX00432545	17	15988396	15851432		T	C			TC	TC		22191	JAX00432545	17	15988396			T	C		TC	TC
101572	UNCHS013551	5	16368097				T	T		TT	TT			22192	JAX00432554	17	16014256	15877292		C	C			CC	CC		22192	JAX00432554	17	16014256			C	C		CC	CC
101573	UNCHS013552	5	16370445				N	N		TC	TC			129492	UNCHS043799	17	16020761	15883797		T	T			TT	TT		129492	UNCHS043799	17	16020761			T	T		TT	TT
86840	UNC8701951	5	16416649				G	G		GG	GG			129493	UNCHS043800	17	16025430	15888466		T	T			TT	TT		129493	UNCHS043800	17	16025430			T	T		TT	TT
86841	UNC8702305	5	16459758				C	C		CC	CC			68427	UNC27608395	17	16084822	15947858		G	G			GG	GG		68427	UNC27608395	17	16084822			G	G		GG	GG
27556	JAX00574755	5	16502147				A	A		AA	AA			140181	UNCJPD006552	17	16116418	15979454		C	C			CC	CC		140181	UNCJPD006552	17	16116418			C	C		CC	CC
136625	UNCJPD002085	5	16503349				C	C		CC	CC			68428	UNC27608912	17	16124084	15987120		C	T			TC	TC		68428	UNC27608912	17	16124084			C	T		TC	TC
86842	UNC8703236	5	16511406				A	A		AA	AA			129494	UNCHS043801	17	16126295	15989331		A	A			AA	AA		129494	UNCHS043801	17	16126295			A	A		AA	AA
27557	JAX00574768	5	16548126				C	C		CC	CC			129495	UNCHS043802	17	16128673	15991709		T	G			TG	TG		129495	UNCHS043802	17	16128673			T	G		TG	TG
86843	UNC8703778	5	16548371				T	T		TT	TT			22193	JAX00432590	17	16177803	16040839		G	G			GG	GG		22193	JAX00432590	17	16177803			G	G		GG	GG
86845	UNC8704558	5	16593802				N	N		--	--			22194	JAX00432597	17	16209422	16072458		T	T			TT	TT		22194	JAX00432597	17	16209422			T	T		TT	TT
86846	UNC8705332	5	16648113				G	G		GG	GG			68429	UNC27609586	17	16209816	16072852		G	G			GG	GG		68429	UNC27609586	17	16209816			G	G		GG	GG
101574	UNCHS013553	5	16672828				A	A		AA	AA			9170	JAX00073901	17	16210348	16073384		T	T			TT	TT		9170	JAX00073901	17	16210348			T	T		TT	TT
101575	UNCHS013554	5	16676139				G	G		GG	GG			129496	UNCHS043803	17	16232567	16095603		A	G			AG	AG		129496	UNCHS043803	17	16232567			A	G		AG	AG
86847	UNC8707458	5	16740995				N	N		TT	TT			129498	UNCHS043805	17	16234479	16097515		T	G			TG	TG		129498	UNCHS043805	17	16234479			T	G		TG	TG
10995	JAX00127419	5	16767924				A	A		AA	AA			129497	UNCHS043804	17	16237159	16100195		A	G			AG	AG		129497	UNCHS043804	17	16237159			A	G		AG	AG
86848	UNC8707963	5	16767924				A	A		AA	AA			129499	UNCHS043806	17	16249428	16112464		T	T			TT	TT		129499	UNCHS043806	17	16249428			T	T		TT	TT
86849	UNC8708513	5	16806776				G	G		GG	GG			22195	JAX00432613	17	16313299	16176335		T	C			TC	TC		22195	JAX00432613	17	16313299			T	C		TC	TC
101576	UNCHS013555	5	16828342				A	A		AA	AA			68430	UNC27610490	17	16323417	16186453		G	A			AG	AG		68430	UNC27610490	17	16323417			G	A		AG	AG
101577	UNCHS013556	5	16834399				A	A		AA	AA			9171	JAX00073911	17	16326778	16189814		T	G			TG	TG		9171	JAX00073911	17	16326778			T	G		TG	TG
101578	UNCHS013557	5	16843971				A	A		AA	AA			22196	JAX00432620	17	16348131	16211167		C	C			CC	CC		22196	JAX00432620	17	16348131			C	C		CC	CC
101579	UNCHS013558	5	16846191				C	C		CC	CC			68432	UNC27611394	17	16417597	16280633		C	C			CC	CC		68432	UNC27611394	17	16417597			C	C		CC	CC
86850	UNC8709277	5	16865344				G	G		GG	GG			13865	JAX00210541	17	16452086	16315122		T	T			TT	TT		13865	JAX00210541	17	16452086			T	T		TT	TT
86851	UNC8709809	5	16907898				T	T		TT	TT			140182	UNCJPD006553	17	16452966	16316002		G	G			GG	GG		140182	UNCJPD006553	17	16452966			G	G		GG	GG
86852	UNC8710768	5	16949901				T	T		TT	TT			129500	UNCHS043807	17	16471429	16334465		A	A			AA	AA		129500	UNCHS043807	17	16471429			A	A		AA	AA
136626	UNCJPD002086	5	16965547				G	G		GG	GG			129501	UNCHS043808	17	16473913	16336949		A	A			AA	AA		129501	UNCHS043808	17	16473913			A	A		AA	AA
142579	UNCJPD009428	5	16973716				N	N		AA	AA			9172	JAX00073923	17	16482375	16345411		A	A			AA	AA		9172	JAX00073923	17	16482375			A	A		AA	AA
86853	UNC8711165	5	16974374				C	C		CC	CC			9173	JAX00073923r	17	16482375	16345411		A	A			AA	AA		9173	JAX00073923r	17	16482375			A	A		AA	AA
10996	JAX00127434	5	16980565				C	C		CC	CC			68433	UNC27612481	17	16509049	16372085		A	A			AA	AA		68433	UNC27612481	17	16509049			A	A		AA	AA
27558	JAX00574827	5	16994219				C	C		CC	CC			68434	UNC27613755	17	16594688	16457724		T	T			TT	TT		68434	UNC27613755	17	16594688			T	T		TT	TT
86855	UNC8711819	5	17024047				G	G		GG	GG			129502	UNCHS043809	17	16595804	16458840		N	N			AA	AA		129502	UNCHS043809	17	16595804			N	N		AA	AA
262	backupJAX00574846	5	17069044				C	C		CC	CC			129503	UNCHS043810	17	16598067	16461103		T	C			TC	TC		129503	UNCHS043810	17	16598067			T	C		TC	TC
86856	UNC8713379	5	17128862				T	T		TT	TT			141865	UNCJPD008665	17	16621770	16484806		A	A			AA	AA		141865	UNCJPD008665	17	16621770			A	A		AA	AA
27559	JAX00574867	5	17143848				C	C		CC	CC			129504	UNCHS043811	17	16625274	16488310		C	T			TC	TC		129504	UNCHS043811	17	16625274			C	T		TC	TC
10997	JAX00127447	5	17149179				A	A		AA	AA			9174	JAX00073936	17	16659477	16522513		A	G			AG	AG		9174	JAX00073936	17	16659477			A	G		AG	AG
101580	UNCHS013559	5	17149179				A	A		AA	AA			68436	UNC27614647	17	16677660	16540696		A	G			AG	AG		68436	UNC27614647	17	16677660			A	G		AG	AG
101581	UNCHS013560	5	17154223				C	C		CC	CC			22197	JAX00432655	17	16725687	16588723		G	G			GG	GG		22197	JAX00432655	17	16725687			G	G		GG	GG
86857	UNC8714071	5	17167794				A	A		AA	AA			9175	JAX00073940	17	16731785	16594821		G	G			GG	GG		9175	JAX00073940	17	16731785			G	G		GG	GG
101582	UNCHS013562	5	17194344				G	G		GG	GG			22198	JAX00432660	17	16760429	16623465		C	C			CC	CC		22198	JAX00432660	17	16760429			C	C		CC	CC
101583	UNCHS013564	5	17225670				G	G		GG	GG			68437	UNC27615460	17	16764948	16627984		T	C			TC	TC		68437	UNC27615460	17	16764948			T	C		TC	TC
10998	JAX00127455	5	17244426				A	A		AA	AA			68439	UNC27616134	17	16827300	16690336		C	C			CC	CC		68439	UNC27616134	17	16827300			C	C		CC	CC
86859	UNC8715702	5	17261702				C	C		CC	CC			140183	UNCJPD006554	17	16883069	16746105		G	G			GG	GG		140183	UNCJPD006554	17	16883069			G	G		GG	GG
101584	UNCHS013566	5	17274332				C	C		CC	CC			9176	JAX00073953	17	16890952	16753988		T	C			TC	TC		9176	JAX00073953	17	16890952			T	C		TC	TC
263	backupJAX00574888	5	17316983				T	T		TT	TT			68440	UNC27616940	17	16915327	16778363		G	G			GG	GG		68440	UNC27616940	17	16915327			G	G		GG	GG
27560	JAX00574888	5	17316983				T	T		TT	TT			68441	UNC27617188	17	16949621	16812657		T	C			TC	TC		68441	UNC27617188	17	16949621			T	C		TC	TC
27561	JAX00574891	5	17322625				C	C		CC	CC			22199	JAX00432684	17	16976225	16839261		C	T			TC	TC		22199	JAX00432684	17	16976225			C	T		TC	TC
27562	JAX00574895	5	17342712				C	C		CC	CC			22200	JAX00432688	17	16979752	16842788		A	A			AA	AA		22200	JAX00432688	17	16979752			A	A		AA	AA
86860	UNC8717115	5	17350472				A	A		AA	AA			22201	JAX00432692	17	16985080	16848116		C	C			CC	CC		22201	JAX00432692	17	16985080			C	C		CC	CC
86861	UNC8717797	5	17396407				A	A		AA	AA			68442	UNC27618054	17	17054845	16917881		A	A			AA	AA		68442	UNC27618054	17	17054845			A	A		AA	AA
136627	UNCJPD002087	5	17413481				T	T		TT	TT			9177	JAX00073965	17	17064493	16927529		T	T			TT	TT		9177	JAX00073965	17	17064493			T	T		TT	TT
86862	UNC8718518	5	17445992				G	G		GG	GG			68443	UNC27618288	17	17128240	16991276		C	T			CC	CC		68443	UNC27618288	17	17128240			C	T		--	CC
10999	JAX00127470	5	17451100				A	A		AA	AA			68444	UNC27618389	17	17191095	17054131		G	G			GG	GG		68444	UNC27618389	17	17191095			G	G		GG	GG
86863	UNC8719055	5	17483832				G	G		GG	GG			68445	UNC27618429	17	17331217	17194253		A	N			AA	AA		68445	UNC27618429	17	17331217			A	N		AA	AA
27563	JAX00574944	5	17485495				C	C		CC	CC			129505	UNCHS043813	17	17332136	17195172		G	G			GG	GG		129505	UNCHS043813	17	17332136			G	G		GG	GG
14131	JAX00225545	5	17501253				C	C		CC	CC			129506	UNCHS043814	17	17335489	17198525		N	N			CC	CC		129506	UNCHS043814	17	17335489			N	N		CC	CC
136628	UNCJPD002088	5	17504163				G	G		GG	GG			68446	UNC27618556	17	17366132	17229168		H	A			AC	AC		68446	UNC27618556	17	17366132			H	A		AC	AC
86864	UNC8719712	5	17538776				T	T		TT	TT			140184	UNCJPD006556	17	17396551	17259587		N	N			--	--		140184	UNCJPD006556	17	17396551			N	N		--	--
86865	UNC8720120	5	17579085				N	N		--	--			68447	UNC27618894	17	17464326	17327362		A	A			AA	AA		68447	UNC27618894	17	17464326			A	A		AA	AA
27564	JAX00574964	5	17592806				G	G		GG	GG			129507	UNCHS043815	17	17486533	17349569		N	N			TT	TT		129507	UNCHS043815	17	17486533			N	N		TT	TT
86866	UNC8720705	5	17621677				C	C		CC	CC			13866	JAX00210555	17	17487290	17350326		A	A			AA	AA		13866	JAX00210555	17	17487290			A	A		AA	AA
86867	UNC8721066	5	17663653				T	T		TT	TT			129508	UNCHS043816	17	17489407	17352443		A	G			AG	AG		129508	UNCHS043816	17	17489407			A	G		AG	AG
11000	JAX00127486	5	17669044				T	T		TT	TT			129509	UNCHS043817	17	17519084	17382120		G	A			AG	AG		129509	UNCHS043817	17	17519084			G	A		AG	AG
86869	UNC8721542	5	17704616				T	T		TT	TT			129510	UNCHS043818	17	17522578	17385614		G	G			GG	GG		129510	UNCHS043818	17	17522578			G	G		GG	GG
86870	UNC8722471	5	17750923				G	G		GG	GG			22202	JAX00432714	17	17527725	17390761		A	A			AA	AA		22202	JAX00432714	17	17527725			A	A		AA	AA
86871	UNC8723108	5	17798176				A	A		AA	AA			68448	UNC27619376	17	17529840	17392876		G	G			GG	GG		68448	UNC27619376	17	17529840			G	G		GG	GG
27565	JAX00575003	5	17816976				G	G		GG	GG			129511	UNCHS043819	17	17529936	17392972		A	C			AC	AC		129511	UNCHS043819	17	17529936			A	C		AC	AC
27566	JAX00575008	5	17825140				G	G		GG	GG			129512	UNCHS043820	17	17532616	17395652		G	A			AG	AG		129512	UNCHS043820	17	17532616			G	A		AG	AG
86872	UNC8723645	5	17834772				C	C		CC	CC			129513	UNCHS043821	17	17544880	17407916		T	C			TC	TC		129513	UNCHS043821	17	17544880			T	C		TC	TC
86873	UNC8724314	5	17878579				C	C		CC	CC			22203	JAX00432722	17	17545629	17408665		G	T			TG	TG		22203	JAX00432722	17	17545629			G	T		TG	TG
27567	JAX00575025	5	17902137				G	G		GG	GG			129514	UNCHS043822	17	17547417	17410453		T	C			TC	TC		129514	UNCHS043822	17	17547417			T	C		TC	TC
27568	JAX00575025r	5	17902137				G	G		GG	GG			68449	UNC27620067	17	17627814	17490850		G	G			GG	GG		68449	UNC27620067	17	17627814			G	G		GG	GG
101585	UNCHS013567	5	17903259				A	A		AA	AA			68450	UNC27620296	17	17652348	17515384		C	T			TC	TC		68450	UNC27620296	17	17652348			C	T		TC	TC
86874	UNC8724809	5	17910374				A	A		AA	AA			22204	JAX00432761	17	17718285	17581321		C	A			AC	AC		22204	JAX00432761	17	17718285			C	A		AC	AC
101586	UNCHS013568	5	17911962				C	C		CC	CC			129515	UNCHS043824	17	17734728	17597764		N	N			--	--		129515	UNCHS043824	17	17734728			N	N		AA	AA
86875	UNC8725774	5	17973758				T	T		TT	TT			22205	JAX00432764	17	17745939	17608975		T	T			TT	TT		22205	JAX00432764	17	17745939			T	T		TT	TT
86876	UNC8726687	5	18017197				T	T		TT	TT			68451	UNC27621282	17	17759671	17622707		A	A			AA	AA		68451	UNC27621282	17	17759671			A	A		AA	AA
101587	UNCHS013569	5	18018484				A	A		AA	AA			129516	UNCHS043825	17	17789017	17652053		T	T			TT	TT		129516	UNCHS043825	17	17789017			T	T		TT	TT
101588	UNCHS013570	5	18020875				N	N		--	--			129517	UNCHS043826	17	17791617	17654653		T	T			TT	TT		129517	UNCHS043826	17	17791617			T	T		TT	TT
86877	UNC8727402	5	18061253				T	T		TT	TT			22206	JAX00432795	17	17804003	17667039		C	C			CC	CC		22206	JAX00432795	17	17804003			C	C		CC	CC
86878	UNC8728444	5	18110582				T	T		TT	TT			68453	UNC27622110	17	17810727	17673763		G	A			AG	AG		68453	UNC27622110	17	17810727			G	A		AG	AG
27569	JAX00575061	5	18130462				A	A		AA	AA			68454	UNC27623381	17	17908958			T	T			TT	TT		68454	UNC27623381	17	17908958			T	T		TT	TT
86879	UNC8729051	5	18152889				T	T		TT	TT			129518	UNCHS043827	17	17930947			N	N			CC	CC		129518	UNCHS043827	17	17930947			N	N		CC	CC
136629	UNCJPD002090	5	18163616				G	G		GG	GG			22207	JAX00432817	17	17979408			C	C			CC	CC		22207	JAX00432817	17	17979408			C	C		CC	CC
86880	UNC8729589	5	18195085				C	C		CC	CC			68455	UNC27624189	17	17980584			G	A			AG	AG		68455	UNC27624189	17	17980584			G	A		AG	AG
27570	JAX00575071	5	18196757				C	C		CC	CC			22208	JAX00432852	17	18053353			A	A			AA	AA		22208	JAX00432852	17	18053353			A	A		AA	AA
119	B6_rs33367397	5	18216206				G	G		GG	GG			68457	UNC27625166	17	18070892			A	G			AG	AG		68457	UNC27625166	17	18070892			A	G		AG	AG
86881	UNC8730355	5	18247464				N	N		--	--			2431	cr51snv1	17	18084017			C	C			CC	CC		2431	cr51snv1	17	18084017			C	C		CC	CC
86883	UNC8730979	5	18283977				T	T		TT	TT			2432	cr51snv2	17	18087353			T	T			TT	TT		2432	cr51snv2	17	18087353			T	T		TT	TT
27571	JAX00575089	5	18286305				A	A		AA	AA			9178	JAX00074033	17	18138423			A	C			AC	AC		9178	JAX00074033	17	18138423			A	C		AC	AC
27572	JAX00575093	5	18297931				T	T		TT	TT			68458	UNC27625792	17	18146987			A	A			AA	AA		68458	UNC27625792	17	18146987			A	A		AA	AA
86884	UNC8731683	5	18321922				A	A		AA	AA			22209	JAX00432870	17	18189344			C	C			CC	CC		22209	JAX00432870	17	18189344			C	C		CC	CC
101589	UNCHS013571	5	18347645				A	A		AA	AA			68459	UNC27626339	17	18222396			N	G			GG	GG		68459	UNC27626339	17	18222396			N	G		GG	GG
101590	UNCHS013572	5	18351144				N	N		--	--			142411	UNCJPD009249	17	18295563			N	N			--	--		142411	UNCJPD009249	17	18295563			N	N		--	--
86885	UNC8732232	5	18371965				T	T		TT	TT			140185	UNCJPD006558	17	18298731			C	C			CC	CC		140185	UNCJPD006558	17	18298731			C	C		CC	CC
101591	UNCHS013573	5	18406243				T	T		TT	TT			140186	UNCJPD006559	17	18305952			A	A			AA	AA		140186	UNCJPD006559	17	18305952			A	A		AA	AA
86887	UNC8732638	5	18411092				A	A		AA	AA			68460	UNC27626671	17	18308548			C	C			CC	CC		68460	UNC27626671	17	18308548			C	C		CC	CC
101592	UNCHS013574	5	18411966				C	C		CC	CC			22210	JAX00432887	17	18345228			A	A			AA	AA		22210	JAX00432887	17	18345228			A	A		AA	AA
141415	UNCJPD008183	5	18462068				G	G		GG	GG			68461	UNC27627030	17	18374206			T	C			TC	TC		68461	UNC27627030	17	18374206			T	C		TC	TC
86888	UNC8733287	5	18468017				G	G		GG	GG			68463	UNC27627946	17	18465609			C	C			CC	CC		68463	UNC27627946	17	18465609			C	C		CC	CC
27573	JAX00575130	5	18477858				T	T		TT	TT			22211	JAX00432905	17	18493354			A	A			AA	AA		22211	JAX00432905	17	18493354			A	A		AA	AA
86889	UNC8733898	5	18510592				T	T		TT	TT			22212	JAX00432911	17	18516012			T	T			TT	TT		22212	JAX00432911	17	18516012			T	T		TT	TT
101593	UNCHS013575	5	18523745				C	C		CC	CC			68464	UNC27628521	17	18533377			N	N			AA	AA		68464	UNC27628521	17	18533377			N	N		AA	AA
101594	UNCHS013576	5	18528439				N	N		CC	CC			6502	ICR839	17	18556008			G	G			GG	GG		6502	ICR839	17	18556008			G	G		GG	GG
27574	JAX00575136	5	18529993				G	G		GG	GG			5111	ICR4839	17	18556142			G	G			GG	GG		5111	ICR4839	17	18556142			G	G		GG	GG
101595	UNCHS013578	5	18537905				T	T		TT	TT			2433	cr51snv4	17	18595154			T	T			TT	TT		2433	cr51snv4	17	18595154			T	T		TT	TT
86890	UNC8734617	5	18554703				G	G		GG	GG			68466	UNC27629232	17	18615150			A	A			AA	AA		68466	UNC27629232	17	18615150			A	A		AA	AA
86891	UNC8735351	5	18602201				C	H		AC	AC			140187	UNCJPD006560	17	18617036			T	T			TT	TT		140187	UNCJPD006560	17	18617036			T	T		TT	TT
136630	UNCJPD002091	5	18620284				G	G		GG	GG			6503	ICR840	17	18654282			N	N			--	--		6503	ICR840	17	18654282			N	N		--	--
86892	UNC8735556	5	18637975				T	T		TT	TT			5112	ICR4840	17	18654561			G	T			TG	TG		5112	ICR4840	17	18654561			G	T		TT	TT
27575	JAX00575166	5	18669960				C	C		CC	CC			129519	UNCHS043829	17	18668712			N	N			--	--		129519	UNCHS043829	17	18668712			N	N		--	--
27576	JAX00575167	5	18670276				G	G		GG	GG			129520	UNCHS043830	17	18671420			N	C			CC	CC		129520	UNCHS043830	17	18671420			N	C		CC	CC
27577	JAX00575168	5	18670869				C	C		CC	CC			68467	UNC27629792	17	18675914			G	A			AG	AG		68467	UNC27629792	17	18675914			G	A		AG	AG
86893	UNC8736110	5	18672372				N	N		--	--			142272	UNCJPD009101	17	18699035			G	G			GG	GG		142272	UNCJPD009101	17	18699035			G	G		GG	GG
27578	JAX00575181	5	18698811				T	T		TT	TT			6504	ICR841	17	18733305			T	N			TG	TG		6504	ICR841	17	18733305			T	N		TG	--
101596	UNCHS013581	5	18700898				T	T		TT	TT			5113	ICR4841	17	18733450			G	A			AG	AG		5113	ICR4841	17	18733450			G	A		AG	AG
101597	UNCHS013582	5	18706039				C	C		CC	CC			68469	UNC27630789	17	18747848			G	G			GG	GG		68469	UNC27630789	17	18747848			G	G		GG	GG
86894	UNC8737207	5	18751910				G	G		GG	GG			6505	ICR842	17	18824179			G	G			GG	GG		6505	ICR842	17	18824179			G	G		GG	GG
86895	UNC8737327	5	18758470				T	T		TT	TT			5114	ICR4842	17	18824604			C	A			AC	AC		5114	ICR4842	17	18824604			C	A		AC	AC
86896	UNC8738340	5	18821176				A	A		AA	AA			68470	UNC27631842	17	18836786			T	C			TC	TC		68470	UNC27631842	17	18836786			T	C		TC	TC
86897	UNC8738946	5	18858899				G	G		GG	GG			6506	ICR843	17	18916006			N	N			GG	GG		6506	ICR843	17	18916006			N	N		GG	GG
27579	JAX00575233	5	18864649				A	A		AA	AA			5115	ICR4843	17	18920382			T	C			TC	TC		5115	ICR4843	17	18920382			T	C		TC	TC
27580	JAX00575243	5	18898987				G	G		GG	GG			68472	UNC27633025	17	18951925			G	A			AG	AG		68472	UNC27633025	17	18951925			G	A		AG	AG
86898	UNC8739823	5	18911673				C	C		CC	CC			22213	JAX00432972	17	18995534			T	T			TT	TT		22213	JAX00432972	17	18995534			T	T		TT	TT
101598	UNCHS013583	5	18920683				T	T		TT	TT			68473	UNC27633343	17	18999146			C	T			TC	TC		68473	UNC27633343	17	18999146			C	T		TC	TC
11001	JAX00127582	5	18936006				G	G		GG	GG			6507	ICR844	17	19007399			N	N			--	--		6507	ICR844	17	19007399			N	N		--	--
86900	UNC8740490	5	18956703				C	C		CC	CC			9179	JAX00074103	17	19076363			C	T			TC	TC		9179	JAX00074103	17	19076363			C	T		TC	TC
86901	UNC8740732	5	18980014				T	T		TT	TT			6508	ICR845	17	19096504			N	N			CC	CC		6508	ICR845	17	19096504			N	N		CC	CC
11002	JAX00127589	5	19052165				G	G		GG	GG			5116	ICR4845	17	19096560			A	C			AC	AC		5116	ICR4845	17	19096560			A	C		AC	AC
86902	UNC8742027	5	19063936				G	G		GG	GG			68475	UNC27634745	17	19140317			T	T			TT	TT		68475	UNC27634745	17	19140317			T	T		TT	TT
11003	JAX00127593	5	19099782				G	G		GG	GG			9180	JAX00074110	17	19174283			N	N			--	--		9180	JAX00074110	17	19174283			N	N		--	--
86903	UNC8743198	5	19134963				C	C		CC	CC			5117	ICR4846	17	19187169			N	N			--	--		5117	ICR4846	17	19187169			N	N		--	--
86905	UNC8743835	5	19179562				G	G		GG	GG			68476	UNC27635257	17	19196842			T	C			TC	TC		68476	UNC27635257	17	19196842			T	C		TC	TC
27581	JAX00575312	5	19218014				T	T		TT	TT			6509	ICR847	17	19283429			N	N			GG	GG		6509	ICR847	17	19283429			N	N		GG	GG
86906	UNC8744319	5	19221930				G	G		GG	GG			5118	ICR4847	17	19286910			G	T			TG	TG		5118	ICR4847	17	19286910			G	T		TG	TG
11004	JAX00127606	5	19252897				C	C		CC	CC			22214	JAX00433028	17	19302607			T	T			TT	TT		22214	JAX00433028	17	19302607			T	T		TT	TT
136631	UNCJPD002093	5	19264362				C	C		CC	CC			68478	UNC27636369	17	19319611			C	C			CC	CC		68478	UNC27636369	17	19319611			C	C		CC	CC
101599	UNCHS013585	5	19267500				T	T		TT	TT			6510	ICR848	17	19369579			G	G			GG	GG		6510	ICR848	17	19369579			G	G		GG	GG
101600	UNCHS013586	5	19270483				A	A		AA	AA			5119	ICR4848	17	19369791			N	N			--	--		5119	ICR4848	17	19369791			N	N		--	--
86907	UNC8744830	5	19273068				N	N		GG	GG			140188	UNCJPD006561	17	19385936			G	G			GG	GG		140188	UNCJPD006561	17	19385936			G	G		GG	GG
27582	JAX00575317	5	19274210				A	A		AA	AA			68479	UNC27637623	17	19539975			T	G			TG	TG		68479	UNC27637623	17	19539975			T	G		TG	TG
86908	UNC8745279	5	19304135				C	C		CC	CC			6511	ICR849	17	19559492			N	N			--	--		6511	ICR849	17	19559492			N	N		--	--
86909	UNC8745877	5	19356982				G	G		GG	GG			9181	JAX00074139	17	19561322			G	A			AG	AG		9181	JAX00074139	17	19561322			G	A		AG	AG
86910	UNC8746256	5	19385836				A	A		AA	AA			5120	ICR4849	17	19563483			G	A			AG	AG		5120	ICR4849	17	19563483			G	A		AG	AG
27583	JAX00575344	5	19439666				T	T		TT	TT			22215	JAX00433060	17	19565308			A	A			AA	AA		22215	JAX00433060	17	19565308			A	A		AA	AA
27584	JAX00575344r	5	19439666				T	T		TT	TT			22216	JAX00433063	17	19610309			G	G			GG	GG		22216	JAX00433063	17	19610309			G	G		GG	GG
27585	JAX00575346	5	19458894				A	A		AA	AA			6512	ICR850	17	19643527			C	T			TC	TC		6512	ICR850	17	19643527			C	T		TC	TC
86911	UNC8747544	5	19491147				G	G		GG	GG			5122	ICR4850	17	19645358			T	C			TC	TC		5122	ICR4850	17	19645358			T	C		TC	TC
136632	UNCJPD002094	5	19533522				G	G		GG	GG			68482	UNC27640590	17	19717458			T	C			TC	TC		68482	UNC27640590	17	19717458			T	C		TC	TC
86912	UNC8748203	5	19535683				C	C		CC	CC			6513	ICR851	17	19743225			G	A			AG	AG		6513	ICR851	17	19743225			G	A		AG	AG
86913	UNC8748753	5	19579264				N	A		AA	AA			140189	UNCJPD006562	17	19791671			N	N			--	--		140189	UNCJPD006562	17	19791671			N	N		--	--
86914	UNC8749143	5	19613755				A	A		AA	AA			129521	UNCHS043831	17	19811673			N	N			TT	TT		129521	UNCHS043831	17	19811673			N	N		TT	TT
86915	UNC8749680	5	19649178				T	T		TT	TT			129522	UNCHS043832	17	19814768			N	N			--	--		129522	UNCHS043832	17	19814768			N	N		--	--
27586	JAX00575406	5	19717415				C	C		CC	CC			22217	JAX00433091	17	19815399			G	G			GG	GG		22217	JAX00433091	17	19815399			G	G		GG	GG
305	backuprs49751772	5	19721860				T	T		TT	TT			6514	ICR852	17	19830986			N	N			AA	AA		6514	ICR852	17	19830986			N	N		AA	AA
27587	JAX00575410	5	19728991				G	G		GG	GG			5123	ICR4852	17	19832078			A	G			AG	AG		5123	ICR4852	17	19832078			A	G		AG	AG
86917	UNC8751385	5	19756670				T	T		TT	TT			22218	JAX00433094	17	19852024			A	A			AA	AA		22218	JAX00433094	17	19852024			A	A		AA	AA
86918	UNC8752118	5	19804175				A	A		AA	AA			140190	UNCJPD006563	17	19896254			N	N			--	--		140190	UNCJPD006563	17	19896254			N	N		--	--
101601	UNCHS013587	5	19837589				G	G		GG	GG			68484	UNC27642760	17	19906931			T	C			TC	TC		68484	UNC27642760	17	19906931			T	C		TC	TC
101602	UNCHS013588	5	19839925				T	T		TT	TT			6515	ICR853	17	19917384			G	T			TG	TG		6515	ICR853	17	19917384			G	T		TG	TG
11005	JAX00127650	5	19840237				T	T		TT	TT			5124	ICR4853	17	19918769			G	G			GG	GG		5124	ICR4853	17	19918769			G	G		GG	GG
86919	UNC8752957	5	19862229				T	T		TT	TT			9182	JAX00074171	17	19988856			A	C			AC	AC		9182	JAX00074171	17	19988856			A	C		AC	AC
86920	UNC8753398	5	19901863				G	G		GG	GG			9183	JAX00074171r	17	19988856			A	C			AC	AC		9183	JAX00074171r	17	19988856			A	C		AC	AC
101603	UNCHS013590	5	19926569				T	T		TT	TT			6516	ICR854	17	20006662			T	C			TC	TC		6516	ICR854	17	20006662			T	C		TC	TC
86921	UNC8754082	5	19939045				A	A		AA	AA			129523	UNCHS043833	17	20008902			T	T			TT	TT		129523	UNCHS043833	17	20008902			T	T		TT	TT
11006	JAX00127658	5	19974232				G	G		GG	GG			129524	UNCHS043834	17	20011644			G	A			AG	AG		129524	UNCHS043834	17	20011644			G	A		AG	AG
86922	UNC8755644	5	20028669				C	C		CC	CC			5125	ICR4854	17	20012126			A	G			AG	AG		5125	ICR4854	17	20012126			A	G		AG	AG
86923	UNC8756472	5	20076039				T	T		TT	TT			4050	ICR2030	17	20101902			T	T			TT	TT		4050	ICR2030	17	20101902			T	T		TT	TT
27588	JAX00575492	5	20084993				N	N		--	AA			5126	ICR4855	17	20101902			T	T			TT	TT		5126	ICR4855	17	20101902			T	T		TT	TT
101604	UNCHS013591	5	20103923				C	C		CC	CC			68486	UNC27646550	17	20106715			A	G			AG	AG		68486	UNC27646550	17	20106715			A	G		AG	AG
101605	UNCHS013592	5	20107106				G	G		GG	GG			140191	UNCJPD006564	17	20128533			G	G			GG	GG		140191	UNCJPD006564	17	20128533			G	G		GG	GG
86924	UNC8757015	5	20112984				G	G		GG	GG			9184	JAX00074186	17	20180064			T	G			TG	TG		9184	JAX00074186	17	20180064			T	G		TG	TG
101606	UNCHS013593	5	20150203				G	G		GG	GG			6517	ICR856	17	20187598			G	G			GG	GG		6517	ICR856	17	20187598			G	G		GG	GG
86926	UNC8757558	5	20151188				A	A		AA	AA			5127	ICR4856	17	20188448			T	C			--	TC		5127	ICR4856	17	20188448			T	C		--	--
101607	UNCHS013594	5	20153685				A	A		AA	AA			22219	JAX00433150	17	20258695			G	G			GG	GG		22219	JAX00433150	17	20258695			G	G		GG	GG
27589	JAX00575521	5	20191695				G	G		GG	GG			6518	ICR857	17	20277363			C	A			AC	AC		6518	ICR857	17	20277363			C	A		AC	AC
86927	UNC8758248	5	20204412				T	T		TT	TT			5128	ICR4857	17	20279351			T	C			TC	TC		5128	ICR4857	17	20279351			T	C		TC	TC
27590	JAX00575527	5	20250129				G	G		GG	GG			68488	UNC27650414	17	20313288			A	A			AA	AA		68488	UNC27650414	17	20313288			A	A		AA	AA
27591	JAX00575531	5	20268582				T	N		--	TT			22220	JAX00433157	17	20368185			G	G			GG	GG		22220	JAX00433157	17	20368185			G	G		GG	GG
136633	UNCJPD002096	5	20287806				N	N		--	--			6519	ICR858	17	20369452			C	T			TC	TC		6519	ICR858	17	20369452			C	T		TC	TC
86928	UNC8759619	5	20308725				C	C		CC	CC			5129	ICR4858	17	20369917			G	A			AG	AG		5129	ICR4858	17	20369917			G	A		AG	AG
86929	UNC8759810	5	20322776				A	A		AA	AA			9185	JAX00074205	17	20434047			T	G			TG	TG		9185	JAX00074205	17	20434047			T	G		TG	TG
101551	UNCHS013528	5	20364877				G	G		GG	GG			129525	UNCHS043835	17	20462127			A	A			AA	AA		129525	UNCHS043835	17	20462127			A	A		AA	AA
101609	UNCHS013596	5	20368718				N	N		TT	TT			129526	UNCHS043836	17	20466637			A	A			AA	AA		129526	UNCHS043836	17	20466637			A	A		AA	AA
86930	UNC8760307	5	20378767				A	A		AA	AA			68490	UNC27652967	17	20480289			C	T			TC	TC		68490	UNC27652967	17	20480289			C	T		TC	TC
101611	UNCHS013599	5	20403283				A	A		AA	AA			22221	JAX00433181	17	20544542			A	A			AA	AA		22221	JAX00433181	17	20544542			A	A		AA	AA
101610	UNCHS013598	5	20409666				T	T		TT	TT			6520	ICR859	17	20552253			C	T			TC	TC		6520	ICR859	17	20552253			C	T		TC	TC
101613	UNCHS013601	5	20411536				G	G		GG	GG			5130	ICR4859	17	20553045			A	A			AA	AA		5130	ICR4859	17	20553045			A	A		AA	AA
101612	UNCHS013600	5	20413248				A	A		AA	AA			140192	UNCJPD006565	17	20554942			G	G			GG	GG		140192	UNCJPD006565	17	20554942			G	G		GG	GG
101614	UNCHS013602	5	20417473				T	T		TT	TT			4051	ICR2031	17	20657334			A	G			AG	AG		4051	ICR2031	17	20657334			A	G		AG	AG
86931	UNC8760878	5	20434895				T	T		TT	TT			68492	UNC27656476	17	20724448			T	C			TC	TC		68492	UNC27656476	17	20724448			T	C		TC	TC
101615	UNCHS013603	5	20445467				T	T		TT	TT			6521	ICR861	17	20734447			G	A			AG	AG		6521	ICR861	17	20734447			G	A		AG	AG
101616	UNCHS013604	5	20447806				A	A		AA	AA			5132	ICR4861	17	20734738			T	G			TG	TG		5132	ICR4861	17	20734738			T	G		TG	TG
86932	UNC8761441	5	20471957				T	T		TT	TT			140193	UNCJPD006566	17	20766841			G	G			GG	GG		140193	UNCJPD006566	17	20766841			G	G		GG	GG
27592	JAX00575565	5	20508359				A	A		AA	AA			22222	JAX00433214	17	20785860			A	A			AA	AA		22222	JAX00433214	17	20785860			A	A		AA	AA
86933	UNC8762108	5	20523356				H	H		AG	AG			6522	ICR862	17	20824215			G	G			GG	GG		6522	ICR862	17	20824215			G	G		GG	GG
101617	UNCHS013605	5	20546640				G	G		GG	GG			5133	ICR4862	17	20845073			T	T			TT	TT		5133	ICR4862	17	20845073			T	T		TT	TT
34215	sanger3094	5	20564527				G	G		GG	GG			9186	JAX00074236	17	20865114			G	G			GG	GG		9186	JAX00074236	17	20865114			G	G		GG	GG
34216	sanger3094q	5	20564527				G	G		GG	GG			68493	UNC27659019	17	20916531			A	G			AG	AG		68493	UNC27659019	17	20916531			A	G		AG	AG
86934	UNC8763060	5	20604474				N	N		CC	CC			6523	ICR863	17	20949789			T	G			TG	TG		6523	ICR863	17	20949789			T	G		TG	TG
11007	JAX00127710	5	20654392				T	T		TT	TT			5134	ICR4863	17	20949968			A	G			AG	AG		5134	ICR4863	17	20949968			A	G		AG	AG
27593	JAX00575586	5	20677241				T	T		TT	TT			6524	ICR864	17	21022703			N	N			--	--		6524	ICR864	17	21022703			N	N		--	--
86936	UNC8764580	5	20713234				A	A		AA	AA			5135	ICR4864	17	21022830			A	A			AA	AA		5135	ICR4864	17	21022830			A	A		AA	AA
86937	UNC8765280	5	20752433				N	N		--	--			22223	JAX00433249	17	21047769			C	C			CC	CC		22223	JAX00433249	17	21047769			C	C		CC	CC
86938	UNC8765725	5	20779484				G	G		GG	GG			68495	UNC27661125	17	21104394			T	C			TC	TC		68495	UNC27661125	17	21104394			T	C		TC	TC
101618	UNCHS013609	5	20785213				T	T		TT	TT			129527	UNCHS043837	17	21104543			A	G			AG	AG		129527	UNCHS043837	17	21104543			A	G		AG	AG
101619	UNCHS013610	5	20788720				G	G		GG	GG			6525	ICR865	17	21115024			T	G			TG	TG		6525	ICR865	17	21115024			T	G		TG	TG
142611	UNCJPD009463	5	20802928				G	G		GG	GG			5136	ICR4865	17	21117259			C	C			CC	CC		5136	ICR4865	17	21117259			C	C		CC	CC
86939	UNC8766194	5	20819568				A	A		AA	AA			9187	JAX00074258	17	21133811			G	A			AG	AG		9187	JAX00074258	17	21133811			G	A		AG	AG
136634	UNCJPD002097	5	20842957				G	G		GG	GG			6526	ICR866	17	21188072			G	G			GG	GG		6526	ICR866	17	21188072			G	G		GG	GG
86940	UNC8766873	5	20881884				A	A		AA	AA			5137	ICR4866	17	21190292			A	G			AG	AG		5137	ICR4866	17	21190292			A	G		AG	AG
86941	UNC8766986	5	20888488				G	G		GG	GG			140194	UNCJPD006567	17	21259274			N	N			--	--		140194	UNCJPD006567	17	21259274			N	N		--	--
86942	UNC8767041	5	20894737				A	A		AA	AA			4052	ICR2032	17	21330735			T	T			TT	TT		4052	ICR2032	17	21330735			T	T		TT	TT
101620	UNCHS013611	5	20895141				A	A		AA	AA			5138	ICR4867	17	21330735			T	T			TT	TT		5138	ICR4867	17	21330735			T	T		TT	TT
101621	UNCHS013612	5	20897963				A	A		AA	AA			22224	JAX00433336	17	21352312			G	G			GG	GG		22224	JAX00433336	17	21352312			G	G		GG	GG
101622	UNCHS013613	5	20903902				C	C		CC	CC			68497	UNC27662527	17	21358201			C	A			AC	AC		68497	UNC27662527	17	21358201			C	A		AC	AC
101623	UNCHS013614	5	20908240				C	C		CC	CC			22225	JAX00433339	17	21364574			G	G			GG	GG		22225	JAX00433339	17	21364574			G	G		GG	GG
86943	UNC8767273	5	20908717				C	C		CC	CC			6527	ICR868	17	21372284			C	C			CC	CC		6527	ICR868	17	21372284			C	C		CC	CC
27594	JAX00575643	5	20917168				G	G		GG	GG			5139	ICR4868	17	21374683			A	G			AG	AG		5139	ICR4868	17	21374683			A	G		AG	AG
86944	UNC8767358	5	20918099				G	G		GG	GG			129528	UNCHS043839	17	21390977			G	A			AG	AG		129528	UNCHS043839	17	21390977			G	A		AG	AG
86945	UNC8767559	5	20930584				G	G		GG	GG			129529	UNCHS043840	17	21397777			G	G			GG	GG		129529	UNCHS043840	17	21397777			G	G		GG	GG
86946	UNC8767725	5	20940782				A	A		AA	AA			129530	UNCHS043841	17	21418687			N	N			--	--		129530	UNCHS043841	17	21418687			N	N		--	--
136635	UNCJPD002098	5	20957841				C	C		CC	CC			129531	UNCHS043842	17	21422179			N	N			--	--		129531	UNCHS043842	17	21422179			N	N		--	--
86948	UNC8768189	5	20962581				T	T		TT	TT			9188	JAX00074278	17	21448586			T	C			TC	TC		9188	JAX00074278	17	21448586			T	C		TC	TC
86949	UNC8768411	5	20973340				A	A		AA	AA			140195	UNCJPD006568	17	21498998			N	N			--	--		140195	UNCJPD006568	17	21498998			N	N		--	--
86950	UNC8768685	5	20984511				A	A		AA	AA			9189	JAX00074283	17	21518798			A	G			AG	AG		9189	JAX00074283	17	21518798			A	G		AG	AG
86951	UNC8768915	5	20996614				C	C		CC	CC			129532	UNCHS043843	17	21528097			G	G			GG	GG		129532	UNCHS043843	17	21528097			G	G		GG	GG
86952	UNC8769129	5	21005163				T	T		TT	TT			129533	UNCHS043844	17	21530503			A	A			AA	AA		129533	UNCHS043844	17	21530503			A	A		AA	AA
136636	UNCJPD002099	5	21010459				C	C		CC	CC			6528	ICR869	17	21555351			G	G			GG	GG		6528	ICR869	17	21555351			G	G		GG	GG
86953	UNC8769681	5	21025248				A	A		AA	AA			5140	ICR4869	17	21569568			A	C			AC	AC		5140	ICR4869	17	21569568			A	C		AC	AC
86954	UNC8769962	5	21037915				A	A		AA	AA			68498	UNC27664239	17	21593156			G	A			AG	AG		68498	UNC27664239	17	21593156			G	A		AG	AG
14132	JAX00225629	5	21044984				A	A		AA	AA			6529	ICR870	17	21640742			T	T			TT	TT		6529	ICR870	17	21640742			T	T		TT	TT
86955	UNC8770141	5	21047502				C	C		CC	CC			5142	ICR4870	17	21652049			C	C			CC	CC		5142	ICR4870	17	21652049			C	C		CC	CC
86956	UNC8770322	5	21057916				T	T		TT	TT			22226	JAX00433397	17	21710377			G	G			GG	GG		22226	JAX00433397	17	21710377			G	G		GG	GG
86957	UNC8770449	5	21066073				A	A		AA	AA			68500	UNC27665420	17	21720906			G	G			GG	GG		68500	UNC27665420	17	21720906			G	G		GG	GG
86958	UNC8770651	5	21079888				A	A		AA	AA			6530	ICR871	17	21731079			C	T			TC	TC		6530	ICR871	17	21731079			C	T		TC	TC
86959	UNC8770893	5	21089877				G	G		GG	GG			5143	ICR4871	17	21732105			A	A			AA	AA		5143	ICR4871	17	21732105			A	A		AA	AA
86960	UNC8771158	5	21104126				C	A		AC	AC			129534	UNCHS043845	17	21814244			N	N			--	--		129534	UNCHS043845	17	21814244			N	N		--	--
86961	UNC8771365	5	21113102				A	G		AG	AG			129535	UNCHS043846	17	21816717			T	T			TT	TT		129535	UNCHS043846	17	21816717			T	T		TT	TT
86962	UNC8771430	5	21120064				G	A		AG	AG			6531	ICR872	17	21823177			A	G			AG	AG		6531	ICR872	17	21823177			A	G		AG	AG
101624	UNCHS013615	5	21120064				G	A		AG	AG			5144	ICR4872	17	21823838			T	T			TT	TT		5144	ICR4872	17	21823838			T	T		TT	TT
101625	UNCHS013616	5	21123487				G	T		TG	TG			22227	JAX00433431	17	21852664			T	T			TT	TT		22227	JAX00433431	17	21852664			T	T		TT	TT
86963	UNC8772098	5	21169090				T	T		TT	TT			68502	UNC27667335	17	21859387			A	G			AG	AG		68502	UNC27667335	17	21859387			A	G		AG	AG
101626	UNCHS013618	5	21178329				H	G		GG	GG			129536	UNCHS043847	17	21872100			T	T			TT	TT		129536	UNCHS043847	17	21872100			T	T		TT	TT
86965	UNC8772987	5	21215151				N	N		--	--			129537	UNCHS043848	17	21877752			T	C			TC	TC		129537	UNCHS043848	17	21877752			T	C		TC	TC
27595	JAX00575745	5	21221895				C	C		CC	CC			6532	ICR873	17	21910391			G	G			GG	GG		6532	ICR873	17	21910391			G	G		GG	GG
27596	JAX00575782	5	21365307				G	G		GG	GG			5145	ICR4873	17	21915741			A	A			AA	AA		5145	ICR4873	17	21915741			A	A		AA	AA
27597	JAX00575792	5	21388463				T	T		TT	TT			6533	ICR874	17	22001027			N	N			--	--		6533	ICR874	17	22001027			N	N		--	--
11008	JAX00127766	5	21395240				T	T		TT	TT			5146	ICR4874	17	22001455			T	C			TC	TC		5146	ICR4874	17	22001455			T	C		TC	TC
27598	JAX00575801	5	21419935				C	C		CC	CC			22228	JAX00433469	17	22008998			G	G			GG	GG		22228	JAX00433469	17	22008998			G	G		GG	GG
27599	JAX00575801r	5	21419935				C	C		CC	CC			6534	ICR875	17	22101060			N	N			AG	AG		6534	ICR875	17	22101060			N	N		AG	AG
86966	UNC8776478	5	21427655				T	T		TT	TT			5147	ICR4875	17	22107174			G	G			GG	GG		5147	ICR4875	17	22107174			G	G		GG	GG
34217	sanger3095	5	21449852				T	T		TT	TT			68504	UNC27669246	17	22108316			C	T			TC	TC		68504	UNC27669246	17	22108316			C	T		TC	TC
34218	sanger3095q	5	21449852				T	T		TT	TT			9190	JAX00074330	17	22147924			G	G			GG	GG		9190	JAX00074330	17	22147924			G	G		GG	GG
3610	ICR1572	5	21537017				A	A		AA	AA			5148	ICR4876	17	22181928			N	N			--	--		5148	ICR4876	17	22181928			N	N		--	--
5860	ICR5572	5	21542067				A	A		AA	AA			140196	UNCJPD006570	17	22184742			N	N			--	--		140196	UNCJPD006570	17	22184742			N	N		--	--
27600	JAX00575861	5	21555993				A	A		AA	AA			9191	JAX00074337	17	22236629			G	G			GG	GG		9191	JAX00074337	17	22236629			G	G		GG	GG
27601	JAX00575863	5	21562894				T	C		TC	TC			6535	ICR877	17	22268886			N	N			TT	TT		6535	ICR877	17	22268886			N	N		TT	--
3611	ICR1573	5	21563667				A	G		AG	AG			5149	ICR4877	17	22269323			C	C			CC	CC		5149	ICR4877	17	22269323			C	C		CC	CC
11009	JAX00127778	5	21566086				T	C		TC	TC			22229	JAX00433540	17	22321389			G	G			GG	GG		22229	JAX00433540	17	22321389			G	G		GG	GG
5861	ICR5573	5	21570990				N	N		--	--			68506	UNC27670946	17	22348392			C	C			CC	CC		68506	UNC27670946	17	22348392			C	C		CC	CC
136637	UNCJPD002100	5	21607425				C	C		CC	CC			6536	ICR878	17	22359691			C	C			CC	CC		6536	ICR878	17	22359691			C	C		CC	CC
3612	ICR1574	5	21639570				N	N		--	AG			5150	ICR4878	17	22359847			N	N			--	--		5150	ICR4878	17	22359847			N	N		--	--
5862	ICR5574	5	21639699				N	N		--	--			129538	UNCHS043849	17	22490561			G	G			GG	GG		129538	UNCHS043849	17	22490561			G	G		GG	GG
101627	UNCHS013619	5	21643740				T	T		TT	TT			68508	UNC27671870	17	22493050			C	T			TC	TC		68508	UNC27671870	17	22493050			C	T		TC	TC
101628	UNCHS013620	5	21646320				C	C		CC	CC			129539	UNCHS043850	17	22493232			T	T			TT	TT		129539	UNCHS043850	17	22493232			T	T		TT	TT
27602	JAX00575895	5	21680543				C	C		CC	CC			6537	ICR879	17	22531602			G	G			GG	GG		6537	ICR879	17	22531602			G	G		GG	GG
27603	JAX00575904	5	21703940				T	T		TT	TT			5151	ICR4879	17	22537662			N	G			GG	GG		5151	ICR4879	17	22537662			N	G		GG	GG
101629	UNCHS013621	5	21748015				G	G		GG	GG			22230	JAX00433580	17	22559302			G	G			GG	GG		22230	JAX00433580	17	22559302			G	G		GG	GG
101630	UNCHS013622	5	21751720				T	C		TC	TC			129540	UNCHS043851	17	22571570			T	T			TT	TT		129540	UNCHS043851	17	22571570			T	T		TT	TT
3613	ICR1575	5	21768957				C	A		AC	AC			129541	UNCHS043852	17	22574538			N	N			--	--		129541	UNCHS043852	17	22574538			N	N		--	--
5863	ICR5575	5	21769126				A	G		AG	AG			6538	ICR880	17	22585973			C	C			CC	CC		6538	ICR880	17	22585973			C	C		CC	CC
27604	JAX00575919	5	21770230				C	C		CC	CC			5153	ICR4880	17	22588492			T	C			TC	TC		5153	ICR4880	17	22588492			T	C		TC	TC
101631	UNCHS013623	5	21812086				G	A		AG	AG			22231	JAX00433588	17	22593997			C	C			CC	CC		22231	JAX00433588	17	22593997			C	C		CC	CC
101632	UNCHS013624	5	21815157				G	A		AG	AG			6539	ICR881	17	22658732			T	C			TC	TC		6539	ICR881	17	22658732			T	C		TC	TC
27605	JAX00575946	5	21828665				A	A		AA	AA			5154	ICR4881	17	22668542			N	N			AC	AC		5154	ICR4881	17	22668542			N	N		AC	AC
3614	ICR1576	5	21830043				C	A		AC	AC			140197	UNCJPD006571	17	22670259			A	A			AA	AA		140197	UNCJPD006571	17	22670259			A	A		AA	AA
5864	ICR5576	5	21832332				G	G		GG	GG			129543	UNCHS043854	17	22672602			N	G			GG	GG		129543	UNCHS043854	17	22672602			N	G		GG	GG
86968	UNC8782574	5	21834326				G	A		AG	AG			6540	ICR882	17	22739278			N	N			--	--		6540	ICR882	17	22739278			N	N		--	--
101633	UNCHS013625	5	21858026				G	G		GG	GG			5155	ICR4882	17	22740583			N	N			--	--		5155	ICR4882	17	22740583			N	N		--	--
136638	UNCJPD002101	5	21868630				N	N		--	--			140198	UNCJPD006572	17	22746196			G	G			GG	GG		140198	UNCJPD006572	17	22746196			G	G		GG	GG
3615	ICR1577	5	21914294				N	N		TT	TT			68509	UNC27673637	17	22813582			T	C			TC	TC		68509	UNC27673637	17	22813582			T	C		TC	TC
27606	JAX00575970	5	21920144				G	G		GG	GG			34063	sanger1831	17	22826838			N	N			--	--		34063	sanger1831	17	22826838			N	N		--	--
14133	JAX00225647	5	21922992				C	C		CC	CC			6541	ICR883	17	22836477			C	T			TC	TC		6541	ICR883	17	22836477			C	T		TC	TC
5865	ICR5577	5	21926353				C	C		CC	CC			129544	UNCHS043855	17	22839530			C	C			CC	CC		129544	UNCHS043855	17	22839530			C	C		CC	CC
101634	UNCHS013627	5	21940022				C	C		CC	CC			129545	UNCHS043856	17	22848874			N	N			--	--		129545	UNCHS043856	17	22848874			N	N		--	--
101635	UNCHS013628	5	21943398				T	T		TT	TT			5156	ICR4883	17	22855634			C	A			AC	AC		5156	ICR4883	17	22855634			C	A		AC	AC
86969	UNC8784386	5	21985355				A	A		AA	AA			6542	ICR884	17	22927239			C	C			CC	CC		6542	ICR884	17	22927239			C	C		CC	CC
3616	ICR1578	5	22010242				T	T		TT	TT			5157	ICR4884	17	22953550			N	N			CC	CC		5157	ICR4884	17	22953550			N	N		CC	CC
5866	ICR5578	5	22010955				C	C		CC	CC			68511	UNC27674878	17	22953750			A	C			AC	AC		68511	UNC27674878	17	22953750			A	C		AC	AC
101636	UNCHS013629	5	22018120				C	C		CC	CC			34064	sanger1832	17	22979744			T	T			TT	TT		34064	sanger1832	17	22979744			T	T		TT	TT
101637	UNCHS013631	5	22018120				C	C		CC	CC			6543	ICR885	17	23010554			N	N			TT	TT		6543	ICR885	17	23010554			N	N		TT	TT
101638	UNCHS013632	5	22023139				G	G		GG	GG			5158	ICR4885	17	23012483			G	G			GG	GG		5158	ICR4885	17	23012483			G	G		GG	GG
136639	UNCJPD002102	5	22081890				N	N		--	--			129546	UNCHS043858	17	23016135			T	C			TC	TC		129546	UNCHS043858	17	23016135			T	C		TC	TC
141027	UNCJPD007772	5	22089642				T	T		TT	TT			9192	JAX00074397	17	23034783			C	T			TC	TC		9192	JAX00074397	17	23034783			C	T		TC	TC
27607	JAX00576014	5	22095329				A	A		AA	AA			6544	ICR886	17	23115216			N	N			--	--		6544	ICR886	17	23115216			N	N		--	--
3617	ICR1579	5	22097587				G	G		GG	GG			68512	UNC27675945	17	23124000			C	C			CC	CC		68512	UNC27675945	17	23124000			C	C		CC	CC
5867	ICR5579	5	22111800				N	N		--	--			6545	ICR887	17	23192047			N	N			--	--		6545	ICR887	17	23192047			N	N		--	--
101639	UNCHS013634	5	22148045				T	T		TT	TT			5159	ICR4887	17	23196668			N	N			--	--		5159	ICR4887	17	23196668			N	N		--	--
86972	UNC8786801	5	22167779				T	T		TT	TT			6546	ICR888	17	23286315			G	G			GG	GG		6546	ICR888	17	23286315			G	G		GG	GG
3619	ICR1580	5	22191118				G	G		GG	GG			5160	ICR4888	17	23287547			T	C			TC	TC		5160	ICR4888	17	23287547			T	C		TC	TC
136640	UNCJPD002103	5	22208268				N	N		--	--			22232	JAX00433677	17	23317689			T	T			TT	TT		22232	JAX00433677	17	23317689			T	T		TT	TT
101640	UNCHS013635	5	22228281				G	G		GG	GG			68513	UNC27676444	17	23351499			T	C			TC	TC		68513	UNC27676444	17	23351499			T	C		TC	TC
101641	UNCHS013636	5	22231463				G	H		AG	AG			6547	ICR889	17	23372381			C	T			TC	TC		6547	ICR889	17	23372381			C	T		TC	TC
101642	UNCHS013637	5	22271470				T	T		TT	TT			140199	UNCJPD006573	17	23431140			N	N			CC	CC		140199	UNCJPD006573	17	23431140			N	N		CC	CC
101643	UNCHS013638	5	22274270				N	N		--	--			140200	UNCJPD006574	17	23484925			N	N			--	--		140200	UNCJPD006574	17	23484925			N	N		--	--
3620	ICR1581	5	22274987				C	C		CC	CC			22233	JAX00433689	17	23508880			C	C			CC	CC		22233	JAX00433689	17	23508880			C	C		CC	CC
86973	UNC8787778	5	22276514				G	A		AG	AG			22234	JAX00433695	17	23613653			T	T			TT	TT		22234	JAX00433695	17	23613653			T	T		TT	TT
5869	ICR5581	5	22279623				C	C		CC	CC			129547	UNCHS043859	17	23628505			N	N			--	--		129547	UNCHS043859	17	23628505			N	N		--	--
101644	UNCHS013639	5	22351880				G	G		GG	GG			129548	UNCHS043860	17	23631420			C	T			TC	TC		129548	UNCHS043860	17	23631420			C	T		TC	TC
101645	UNCHS013640	5	22354357				G	A		AG	AG			142245	UNCJPD009073	17	23651709			N	N			--	--		142245	UNCJPD009073	17	23651709			N	N		--	--
5870	ICR5582	5	22368297				N	N		--	--			68515	UNC27678762	17	23672164			T	C			TC	TC		68515	UNC27678762	17	23672164			T	C		TC	TC
11010	JAX00127843	5	22410775				T	C		TC	TC			129549	UNCHS043861	17	23690130			G	G			GG	GG		129549	UNCHS043861	17	23690130			G	G		GG	GG
27608	JAX00576090	5	22441015				C	C		CC	CC			68517	UNC27679622	17	23738591			T	T			TT	TT		68517	UNC27679622	17	23738591			T	T		TT	TT
86975	UNC8791233	5	22478235				C	C		CC	CC			69	B6_17-023744030-S	17	23744030			G	G			GG	GG		69	B6_17-023744030-S	17	23744030			G	G		GG	GG
101646	UNCHS013641	5	22481202				G	A		AG	AG			129550	UNCHS043863	17	23782802			A	G			AG	AG		129550	UNCHS043863	17	23782802			A	G		AG	AG
101647	UNCHS013642	5	22483704				A	C		AC	AC			129551	UNCHS043864	17	23785233			G	G			GG	GG		129551	UNCHS043864	17	23785233			G	G		GG	GG
27609	JAX00576132	5	22545921				T	T		TT	TT			68519	UNC27680583	17	23833307			N	N			GG	GG		68519	UNC27680583	17	23833307			N	N		GG	GG
101648	UNCHS013643	5	22645189				T	T		TT	TT			129552	UNCHS043865	17	23849016			C	T			TC	TC		129552	UNCHS043865	17	23849016			C	T		TC	TC
101649	UNCHS013644	5	22652043				G	A		AG	AG			129553	UNCHS043866	17	23856931			T	T			TT	TT		129553	UNCHS043866	17	23856931			T	T		TT	TT
86976	UNC8794517	5	22672637				A	G		AG	AG			68520	UNC27681173	17	23901583			C	C			CC	CC		68520	UNC27681173	17	23901583			C	C		CC	CC
101650	UNCHS013645	5	22682619				C	T		TC	TC			129554	UNCHS043867	17	23904483			C	C			CC	CC		129554	UNCHS043867	17	23904483			C	C		CC	CC
101651	UNCHS013646	5	22685012				C	C		CC	CC			129555	UNCHS043868	17	23907022	23770055		T	T			TT	TT		129555	UNCHS043868	17	23907022			T	T		TT	TT
27610	JAX00576173	5	22709506				G	G		GG	GG			68521	UNC27681660	17	23953154	23816187		A	C			AC	CC		68521	UNC27681660	17	23953154			A	C		CC	AC
86978	UNC8795767	5	22759391				A	G		AG	AG			68522	UNC27682017	17	23998459			C	C			CC	CC		68522	UNC27682017	17	23998459			C	C		CC	CC
101652	UNCHS013648	5	22795232				G	G		GG	GG			140201	UNCJPD006576	17	24034136			G	G			GG	GG		140201	UNCJPD006576	17	24034136			G	G		GG	GG
136641	UNCJPD002104	5	22832818				N	N		--	--			68523	UNC27682610	17	24064577			C	C			CC	CC		68523	UNC27682610	17	24064577			C	C		CC	CC
101653	UNCHS013650	5	22860280				A	G		AG	AG			22235	JAX00433777	17	24085133			T	T			TT	TT		22235	JAX00433777	17	24085133			T	T		TT	TT
86979	UNC8797371	5	22894592				A	A		AA	AA			68524	UNC27683217	17	24104847			A	A			AA	AA		68524	UNC27683217	17	24104847			A	A		AA	AA
101654	UNCHS013651	5	22906915				G	A		AG	AG			68526	UNC27684031	17	24173220			A	A			AA	AA		68526	UNC27684031	17	24173220			A	A		AA	AA
101655	UNCHS013652	5	22909691				C	T		TC	TC			129556	UNCHS043869	17	24188585			G	G			GG	GG		129556	UNCHS043869	17	24188585			G	G		GG	GG
11011	JAX00127881	5	22941492				A	G		AG	AG			129557	UNCHS043870	17	24191733			T	T			TT	TT		129557	UNCHS043870	17	24191733			T	T		TT	TT
27611	JAX00576222	5	23035126				T	T		TT	TT			129558	UNCHS043871	17	24193735			A	A			AA	AA		129558	UNCHS043871	17	24193735			A	A		AA	AA
27612	JAX00576232	5	23083321				G	G		GG	GG			129559	UNCHS043872	17	24196070			G	G			GG	GG		129559	UNCHS043872	17	24196070			G	G		GG	GG
27613	JAX00576239	5	23104594				G	A		AG	AG			129560	UNCHS043873	17	24196750			C	C			CC	CC		129560	UNCHS043873	17	24196750			C	C		CC	CC
27614	JAX00576245	5	23115187				A	G		AG	AG			129561	UNCHS043874	17	24201980			C	C			CC	CC		129561	UNCHS043874	17	24201980			C	C		CC	CC
101656	UNCHS013653	5	23132225				A	G		AG	AG			68528	UNC27684390	17	24226985			A	A			AA	AA		68528	UNC27684390	17	24226985			A	A		AA	AA
101657	UNCHS013654	5	23135143				T	C		TC	TC			129562	UNCHS043875	17	24259854			G	G			GG	GG		129562	UNCHS043875	17	24259854			G	G		GG	GG
86981	UNC8799980	5	23164118				C	T		TC	TC			129563	UNCHS043876	17	24262835			C	T			TC	TT		129563	UNCHS043876	17	24262835			C	T		TT	TC
142574	UNCJPD009422	5	23233891				N	N		TT	TT			129564	UNCHS043877	17	24266006			A	A			AA	AA		129564	UNCHS043877	17	24266006			A	A		AA	--
136642	UNCJPD002105	5	23239189				G	G		GG	GG			129565	UNCHS043878	17	24269018			T	C			TC	CC		129565	UNCHS043878	17	24269018			T	C		CC	TC
101658	UNCHS013656	5	23239560				N	G		AG	AG			68529	UNC27684694	17	24279904			A	A			AA	AA		68529	UNC27684694	17	24279904			A	A		AA	AA
86982	UNC8801059	5	23243140				T	G		TG	TG			68530	UNC27685289	17	24337649			T	C			TC	CC		68530	UNC27685289	17	24337649			T	C		CC	TC
86983	UNC8801502	5	23266744				G	A		AG	AG			68532	UNC27685952	17	24396587			T	T			TT	TT		68532	UNC27685952	17	24396587			T	T		TT	TT
27615	JAX00576269	5	23281689				G	G		GG	GG			129566	UNCHS043879	17	24423555			A	C			AC	CC		129566	UNCHS043879	17	24423555			A	C		CC	AC
11012	JAX00127910	5	23321426				C	T		TC	TC			129567	UNCHS043880	17	24427527			A	A			AA	AA		129567	UNCHS043880	17	24427527			A	A		AA	AA
86984	UNC8802660	5	23324551				A	G		AG	--			68534	UNC27686840	17	24449227			G	G			GG	GG		68534	UNC27686840	17	24449227			G	G		GG	GG
136643	UNCJPD002106	5	23355490				N	N		--	--			129568	UNCHS043881	17	24456655			G	G			GG	GG		129568	UNCHS043881	17	24456655			G	G		GG	GG
101659	UNCHS013657	5	23362882				T	T		TT	TT			129569	UNCHS043882	17	24459200			G	G			GG	GG		129569	UNCHS043882	17	24459200			G	G		GG	GG
101660	UNCHS013658	5	23365724				G	G		GG	GG			129570	UNCHS043883	17	24472034			C	C			CC	CC		129570	UNCHS043883	17	24472034			C	C		CC	CC
86986	UNC8804086	5	23393836				C	C		CC	CC			129571	UNCHS043884	17	24475853			A	A			AA	AA		129571	UNCHS043884	17	24475853			A	A		AA	AA
27616	JAX00576291	5	23411717				A	A		AA	AA			141577	UNCJPD008358	17	24479963			T	T			TT	TT		141577	UNCJPD008358	17	24479963			T	T		TT	TT
101661	UNCHS013659	5	23421856				T	T		TT	TT			129572	UNCHS043885	17	24482608			T	T			TT	TT		129572	UNCHS043885	17	24482608			T	T		TT	TT
101662	UNCHS013660	5	23426326				C	C		CC	CC			129573	UNCHS043886	17	24485203			G	G			GG	GG		129573	UNCHS043886	17	24485203			G	G		GG	GG
86987	UNC8805235	5	23448645				C	T		TC	TC			68535	UNC27687653	17	24504912			G	G			GG	GG		68535	UNC27687653	17	24504912			G	G		GG	GG
101663	UNCHS013661	5	23479989				T	C		TC	TC			22236	JAX00433895	17	24507477			G	G			GG	GG		22236	JAX00433895	17	24507477			G	G		GG	GG
101664	UNCHS013663	5	23483643				C	T		TC	TC			22237	JAX00433896	17	24507947			A	A			AA	AA		22237	JAX00433896	17	24507947			A	A		AA	AA
101665	UNCHS013664	5	23485794				T	C		TC	TC			68536	UNC27688268	17	24541767			A	A			AA	AA		68536	UNC27688268	17	24541767			A	A		AA	AA
86988	UNC8806054	5	23507852				G	G		GG	GG			68538	UNC27689603	17	24674985			A	A			AA	AA		68538	UNC27689603	17	24674985			A	A		AA	AA
86989	UNC8806594	5	23544917				C	C		CC	CC			129574	UNCHS043888	17	24714592			G	G			GG	GG		129574	UNCHS043888	17	24714592			G	G		GG	GG
27617	JAX00576311	5	23554426				A	A		AA	AA			68539	UNC27690069	17	24721572			T	T			TT	TT		68539	UNC27690069	17	24721572			T	T		TT	TT
101666	UNCHS013666	5	23570848				G	T		TG	TG			129576	UNCHS043890	17	24730048			G	G			GG	GG		129576	UNCHS043890	17	24730048			G	G		GG	GG
11013	JAX00127929	5	23574111				G	A		AG	AG			9193	JAX00074527	17	24815676			T	C			TC	CC		9193	JAX00074527	17	24815676			T	C		CC	TC
86991	UNC8807441	5	23586137				C	A		AC	AC			68540	UNC27691079	17	24831808			C	C			CC	CC		68540	UNC27691079	17	24831808			C	C		CC	CC
86992	UNC8808503	5	23671111				C	C		CC	CC			129577	UNCHS043891	17	24870310			C	C			CC	CC		129577	UNCHS043891	17	24870310			C	C		CC	CC
86993	UNC8809033	5	23712101				C	T		TC	TC			129578	UNCHS043892	17	24873243			A	C			AC	CC		129578	UNCHS043892	17	24873243			A	C		CC	AC
11014	JAX00127940	5	23719522				G	A		AG	AG			68541	UNC27691650	17	24883650			T	C			TC	CC		68541	UNC27691650	17	24883650			T	C		CC	TC
101667	UNCHS013667	5	23736468				G	A		AG	AG			129579	UNCHS043893	17	24955561			G	G			GG	GG		129579	UNCHS043893	17	24955561			G	G		GG	GG
101668	UNCHS013668	5	23738697				A	G		AG	AG			129580	UNCHS043894	17	24957784			N	N			--	--		129580	UNCHS043894	17	24957784			N	N		--	--
86994	UNC8809957	5	23763852				A	A		AA	AA			22238	JAX00434005	17	24973843			C	C			CC	CC		22238	JAX00434005	17	24973843			C	C		CC	CC
27618	JAX00576349	5	23788562				G	G		GG	GG			22239	JAX00434005q	17	24973843			C	C			CC	CC		22239	JAX00434005q	17	24973843			C	C		CC	CC
101669	UNCHS013670	5	23815775				A	A		AA	AA			129581	UNCHS043895	17	24996007			G	G			GG	GG		129581	UNCHS043895	17	24996007			G	G		GG	GG
27619	JAX00576361	5	23826178				G	G		GG	GG			129582	UNCHS043896	17	25003388			A	G			AG	GG		129582	UNCHS043896	17	25003388			A	G		GG	AG
101670	UNCHS013671	5	23847439				A	A		AA	AA			129583	UNCHS043897	17	25009824			A	A			AA	AA		129583	UNCHS043897	17	25009824			A	A		AA	AA
101671	UNCHS013672	5	23851130				C	C		CC	CC			68543	UNC27693368	17	25011447			H	C			CC	CC		68543	UNC27693368	17	25011447			H	C		CC	CC
86995	UNC8811558	5	23861222				T	T		TT	TT			129584	UNCHS043898	17	25012181			N	N			CC	CC		129584	UNCHS043898	17	25012181			N	N		CC	CC
101672	UNCHS013673	5	23864497				A	A		AA	AA			22240	JAX00434021	17	25034072			G	G			GG	GG		22240	JAX00434021	17	25034072			G	G		GG	GG
101673	UNCHS013674	5	23866847				A	A		AA	AA			129585	UNCHS043899	17	25042557			T	T			TT	TT		129585	UNCHS043899	17	25042557			T	T		TT	TT
101674	UNCHS013675	5	23869789				C	C		CC	CC			129586	UNCHS043900	17	25044968			N	N			--	--		129586	UNCHS043900	17	25044968			N	N		--	--
101675	UNCHS013676	5	23875336				C	C		CC	CC			68544	UNC27693747	17	25052657			C	C			CC	CC		68544	UNC27693747	17	25052657			C	C		CC	CC
27620	JAX00576398	5	23913518				A	A		AA	AA			129587	UNCHS043901	17	25061247			C	C			CC	CC		129587	UNCHS043901	17	25061247			C	C		CC	CC
101676	UNCHS013678	5	23918499				C	C		CC	CC			129588	UNCHS043902	17	25063795			T	T			TT	TT		129588	UNCHS043902	17	25063795			T	T		TT	TT
86996	UNC8812264	5	23928717				T	T		TT	TT			22241	JAX00434037	17	25080053			G	G			GG	GG		22241	JAX00434037	17	25080053			G	G		GG	GG
101677	UNCHS013679	5	23969030				N	N		--	--			140202	UNCJPD006579	17	25081388			C	C			CC	CC		140202	UNCJPD006579	17	25081388			C	C		CC	CC
101678	UNCHS013680	5	23971980				C	C		CC	CC			68545	UNC27694074	17	25086028			T	T			TT	TT		68545	UNC27694074	17	25086028			T	T		TT	TT
86997	UNC8812638	5	23976541				C	C		CC	CC			68546	UNC27694572	17	25154006			C	C			CC	CC		68546	UNC27694572	17	25154006			C	C		CC	CC
86998	UNC8813170	5	24027780				A	A		AA	AA			129589	UNCHS043903	17	25170717			G	G			GG	GG		129589	UNCHS043903	17	25170717			G	G		GG	GG
101679	UNCHS013681	5	24049706				A	A		AA	AA			129590	UNCHS043904	17	25173519			A	G			AG	GG		129590	UNCHS043904	17	25173519			A	G		GG	AG
101680	UNCHS013682	5	24053103				G	G		GG	GG			68548	UNC27695267	17	25220388			T	C			TC	CC		68548	UNC27695267	17	25220388			T	C		CC	TC
136644	UNCJPD002108	5	24073697				G	G		GG	GG			129591	UNCHS043905	17	25228160			N	N			--	--		129591	UNCHS043905	17	25228160			N	N		--	--
87000	UNC8813579	5	24082662				A	C		AC	AC			129592	UNCHS043906	17	25230737			A	A			AA	AA		129592	UNCHS043906	17	25230737			A	A		AA	AA
87001	UNC8813825	5	24116202				A	A		AA	AA			68549	UNC27695833	17	25257497			A	C			AC	CC		68549	UNC27695833	17	25257497			A	C		CC	AC
101681	UNCHS013683	5	24140496				G	G		GG	GG			129593	UNCHS043908	17	25292689			C	C			CC	CC		129593	UNCHS043908	17	25292689			C	C		CC	CC
27621	JAX00576460	5	24195536				C	C		CC	CC			9194	JAX00074562	17	25302871			A	G			AG	GG		9194	JAX00074562	17	25302871			A	G		GG	AG
87002	UNC8815295	5	24207543				G	G		GG	GG			68550	UNC27696615	17	25338499			C	T			TC	TT		68550	UNC27696615	17	25338499			C	T		TT	TC
27622	JAX00576478	5	24217826				A	A		AA	AA			22242	JAX00434128	17	25386993			G	G			GG	GG		22242	JAX00434128	17	25386993			G	G		GG	GG
87003	UNC8816065	5	24261837				A	G		AG	AG			68551	UNC27697216	17	25389916			G	G			GG	GG		68551	UNC27697216	17	25389916			G	G		GG	GG
87004	UNC8816497	5	24309950				C	T		TC	TC			129594	UNCHS043909	17	25395848			A	G			AG	GG		129594	UNCHS043909	17	25395848			A	G		GG	AG
101682	UNCHS013685	5	24312478				T	T		TT	TT			68553	UNC27697622	17	25434762			A	A			AA	AA		68553	UNC27697622	17	25434762			A	A		AA	AA
101683	UNCHS013686	5	24314818				C	C		CC	CC			68554	UNC27698351	17	25485542			A	A			AA	AA		68554	UNC27698351	17	25485542			A	A		AA	AA
27623	JAX00576506	5	24320670				G	A		AG	AG			129595	UNCHS043911	17	25518803			G	G			GG	GG		129595	UNCHS043911	17	25518803			G	G		GG	GG
101684	UNCHS013687	5	24320670				G	A		AG	AG			129596	UNCHS043912	17	25521588			T	T			TT	TT		129596	UNCHS043912	17	25521588			T	T		TT	TT
101685	UNCHS013688	5	24325178				C	C		CC	CC			68555	UNC27698957	17	25528878			T	C			TC	CC		68555	UNC27698957	17	25528878			T	C		CC	TC
87005	UNC8816858	5	24347469				T	T		TT	TT			129597	UNCHS043913	17	25542655			C	C			CC	CC		129597	UNCHS043913	17	25542655			C	C		CC	CC
87006	UNC8817735	5	24400073				A	A		AA	AA			129598	UNCHS043914	17	25545641			A	A			AA	AA		129598	UNCHS043914	17	25545641			A	A		AA	AA
27624	JAX00576541	5	24425615				C	C		CC	CC			68556	UNC27699663	17	25593253			T	T			TT	TT		68556	UNC27699663	17	25593253			T	T		TT	TT
87007	UNC8818256	5	24432051				T	T		TT	TT			68557	UNC27699942	17	25626433			G	G			GG	GG		68557	UNC27699942	17	25626433			G	G		GG	GG
101686	UNCHS013689	5	24483725				G	G		GG	GG			68558	UNC27700564	17	25684030			A	A			AA	AA		68558	UNC27700564	17	25684030			A	A		AA	AA
101687	UNCHS013690	5	24485974				C	T		TC	TC			129599	UNCHS043915	17	25684423			C	C			CC	CC		129599	UNCHS043915	17	25684423			C	C		CC	CC
101688	UNCHS013691	5	24507397				C	T		TC	TC			129600	UNCHS043916	17	25686689			T	T			TT	TT		129600	UNCHS043916	17	25686689			T	T		TT	TT
87008	UNC8819739	5	24509818				A	G		AG	AG			68559	UNC27701176	17	25730644			C	T			TC	TT		68559	UNC27701176	17	25730644			C	T		TT	TC
101689	UNCHS013692	5	24510033				C	C		CC	CC			129601	UNCHS043917	17	25740843			T	T			TT	TT		129601	UNCHS043917	17	25740843			T	T		TT	TT
27625	JAX00576597	5	24554634				A	G		AG	AG			129602	UNCHS043918	17	25744388			A	A			AA	AA		129602	UNCHS043918	17	25744388			A	A		AA	AA
87010	UNC8820726	5	24560184				G	G		GG	GG			22243	JAX00434256	17	25767891			C	T			TC	TT		22243	JAX00434256	17	25767891			C	T		TT	TC
101690	UNCHS013693	5	24583467				G	A		AG	AG			140203	UNCJPD006581	17	25777820			C	C			CC	CC		140203	UNCJPD006581	17	25777820			C	C		CC	CC
101691	UNCHS013694	5	24585952				A	G		AG	AG			22244	JAX00434260	17	25785516			C	C			CC	CC		22244	JAX00434260	17	25785516			C	C		CC	CC
101692	UNCHS013695	5	24621194				A	G		AG	AG			68560	UNC27701751	17	25785665			A	G			AG	GG		68560	UNC27701751	17	25785665			A	G		GG	AG
101693	UNCHS013696	5	24625675				A	A		AA	AA			129603	UNCHS043919	17	25868929			C	C			CC	CC		129603	UNCHS043919	17	25868929			C	C		CC	CC
27626	JAX00576630	5	24649457				C	C		CC	CC			68562	UNC27703127	17	25875440			T	T			TT	TT		68562	UNC27703127	17	25875440			T	T		TT	TT
87011	UNC8822438	5	24666847				G	T		TG	TG			22245	JAX00434295	17	25915626			C	C			CC	CC		22245	JAX00434295	17	25915626			C	C		CC	CC
101694	UNCHS013697	5	24674083				G	A		AG	AG			68563	UNC27703625	17	25931034			C	C			CC	CC		68563	UNC27703625	17	25931034			C	C		CC	CC
27627	JAX00576635	5	24675846				T	T		TT	TT			13867	JAX00210705	17	25939095			A	A			AA	AA		13867	JAX00210705	17	25939095			A	A		AA	AA
87012	UNC8823459	5	24720943				G	A		AG	AG			22246	JAX00434301	17	25957586			A	A			AA	AA		22246	JAX00434301	17	25957586			A	A		AA	AA
101695	UNCHS013699	5	24802345				T	T		TT	TT			68564	UNC27703909	17	25974511			A	A			AA	AA		68564	UNC27703909	17	25974511			A	A		AA	AA
101696	UNCHS013700	5	24806491				T	C		TC	TC			140204	UNCJPD006582	17	26030789			G	G			GG	GG		140204	UNCJPD006582	17	26030789			G	G		GG	GG
136645	UNCJPD002110	5	24839641				T	T		TT	TT			22247	JAX00434311	17	26053874			G	G			GG	GG		22247	JAX00434311	17	26053874			G	G		GG	GG
101697	UNCHS013701	5	24845554				G	A		AG	AG			22248	JAX00434312	17	26054500			A	A			AA	AA		22248	JAX00434312	17	26054500			A	A		AA	AA
87013	UNC8824747	5	24848197				A	A		AA	AA			9195	JAX00074619	17	26067554			T	T			TT	TT		9195	JAX00074619	17	26067554			T	T		TT	TT
101698	UNCHS013702	5	24848663				C	C		CC	CC			68565	UNC27704796	17	26100599			T	T			TT	TT		68565	UNC27704796	17	26100599			T	T		TT	TT
87014	UNC8825065	5	24875269				C	T		TC	TC			22249	JAX00434329	17	26118116			T	T			TT	TT		22249	JAX00434329	17	26118116			T	T		TT	TT
101699	UNCHS013703	5	24882737				T	T		TT	--			68566	UNC27705428	17	26141394			T	T			TT	TT		68566	UNC27705428	17	26141394			T	T		TT	TT
101700	UNCHS013704	5	24885615				C	T		TC	TC			22250	JAX00434363	17	26173928			C	C			CC	CC		22250	JAX00434363	17	26173928			C	C		CC	CC
87015	UNC8825437	5	24928582				C	C		CC	CC			129604	UNCHS043921	17	26191741			T	T			TT	TT		129604	UNCHS043921	17	26191741			T	T		TT	TT
101701	UNCHS013705	5	24932265				T	T		TT	TT			129605	UNCHS043922	17	26195587			A	A			AA	AA		129605	UNCHS043922	17	26195587			A	A		AA	AA
101703	UNCHS013707	5	24933058				A	A		AA	AA			9196	JAX00074632	17	26228015			G	G			GG	GG		9196	JAX00074632	17	26228015			G	G		GG	GG
101702	UNCHS013706	5	24936936				G	A		AG	AG			68568	UNC27707142	17	26254495			A	A			AA	AA		68568	UNC27707142	17	26254495			A	A		AA	AA
101704	UNCHS013708	5	24937849				T	C		TC	TC			22251	JAX00434400	17	26303380			A	A			AA	AA		22251	JAX00434400	17	26303380			A	A		AA	AA
27628	JAX00576674	5	24951544				T	T		TT	TT			68569	UNC27707534	17	26307683			G	G			GG	GG		68569	UNC27707534	17	26307683			G	G		GG	GG
27629	JAX00576675	5	24951673				A	A		AA	AA			129606	UNCHS043923	17	26314133			N	N			--	--		129606	UNCHS043923	17	26314133			N	N		--	--
27630	JAX00576675q	5	24951673				A	A		AA	AA			129607	UNCHS043924	17	26319567			T	T			TT	TT		129607	UNCHS043924	17	26319567			T	T		TT	TT
101705	UNCHS013709	5	24966298				G	G		GG	GG			22252	JAX00434417	17	26349456			C	C			CC	CC		22252	JAX00434417	17	26349456			C	C		CC	CC
101706	UNCHS013710	5	24968463				C	C		CC	CC			129608	UNCHS043925	17	26349909			T	T			TT	TT		129608	UNCHS043925	17	26349909			T	T		TT	TT
87016	UNC8825810	5	24973996				C	A		AC	AC			129609	UNCHS043926	17	26352942			G	G			GG	GG		129609	UNCHS043926	17	26352942			G	G		GG	GG
101707	UNCHS013711	5	24977717				A	A		AA	AA			68571	UNC27708048	17	26357815			A	A			AA	AA		68571	UNC27708048	17	26357815			A	A		AA	AA
101708	UNCHS013712	5	24980268				T	T		TT	TT			140205	UNCJPD006583	17	26407510			N	N			--	--		140205	UNCJPD006583	17	26407510			N	N		--	--
27631	JAX00576688	5	25026877				A	A		AA	AA			68572	UNC27708828	17	26408520			N	N			CC	CC		68572	UNC27708828	17	26408520			N	N		CC	CC
101709	UNCHS013713	5	25041570				T	T		TT	TT			129610	UNCHS043927	17	26417846			T	T			TT	TT		129610	UNCHS043927	17	26417846			T	T		TT	TT
101710	UNCHS013714	5	25043856				G	G		GG	GG			22253	JAX00434437	17	26419732			A	A			AA	AA		22253	JAX00434437	17	26419732			A	A		AA	AA
87017	UNC8826551	5	25050799				G	G		GG	GG			129611	UNCHS043928	17	26420550			C	C			CC	CC		129611	UNCHS043928	17	26420550			C	C		CC	CC
87018	UNC8826970	5	25079893				C	C		CC	CC			129612	UNCHS043929	17	26428431			C	C			CC	CC		129612	UNCHS043929	17	26428431			C	C		CC	CC
87019	UNC8828187	5	25147917				A	A		AA	AA			129613	UNCHS043930	17	26434997			N	N			--	--		129613	UNCHS043930	17	26434997			N	N		--	--
101711	UNCHS013715	5	25151587				T	T		TT	TT			68573	UNC27709267	17	26446323			A	A			AA	AA		68573	UNC27709267	17	26446323			A	A		AA	AA
101712	UNCHS013716	5	25154619				G	G		GG	GG			129614	UNCHS043931	17	26473870			N	N			--	--		129614	UNCHS043931	17	26473870			N	N		--	--
87021	UNC8829061	5	25194306				T	T		TT	TT			129615	UNCHS043932	17	26482018			T	T			TT	TT		129615	UNCHS043932	17	26482018			T	T		TT	TT
27632	JAX00576714	5	25197167				C	C		CC	CC			22254	JAX00434466	17	26490284			C	C			CC	CC		22254	JAX00434466	17	26490284			C	C		CC	CC
101713	UNCHS013717	5	25221347				T	T		TT	TT			22255	JAX00434472	17	26515983			C	C			CC	CC		22255	JAX00434472	17	26515983			C	C		CC	CC
101714	UNCHS013718	5	25225278				T	T		TT	TT			68575	UNC27710818	17	26526087			C	T			TC	TT		68575	UNC27710818	17	26526087			C	T		TT	TC
11015	JAX00128054	5	25259629				G	G		GG	GG			22256	JAX00434499	17	26579953			C	T			TC	TT		22256	JAX00434499	17	26579953			C	T		TT	TC
27633	JAX00576741	5	25290949				C	C		CC	CC			68576	UNC27712322	17	26605713			G	A			AG	AA		68576	UNC27712322	17	26605713			G	A		AA	AG
87023	UNC8831288	5	25313541				G	G		GG	GG			129616	UNCHS043933	17	26659679			G	A			AG	AA		129616	UNCHS043933	17	26659679			G	A		AA	AG
34442	UNC_rs51195662	5	25350522				A	A		AA	AA			22257	JAX00434538	17	26661699			T	C			TC	CC		22257	JAX00434538	17	26661699			T	C		CC	TC
136646	UNCJPD002111	5	25370345				T	T		TT	TT			68578	UNC27713268	17	26675943			C	C			CC	CC		68578	UNC27713268	17	26675943			C	C		CC	CC
101715	UNCHS013719	5	25380092				A	A		AA	AA			129617	UNCHS043935	17	26691457			C	C			CC	CC		129617	UNCHS043935	17	26691457			C	C		CC	CC
27634	JAX00576769	5	25382698				G	G		GG	GG			129618	UNCHS043936	17	26696244			G	G			GG	GG		129618	UNCHS043936	17	26696244			G	G		GG	GG
87024	UNC8832918	5	25396919				A	A		AA	AA			47551	UNC170064105	17	26699354			G	A			AG	AA		47551	UNC170064105	17	26699354			G	A		AA	AG
101716	UNCHS013721	5	25411147				T	T		TT	TT			129619	UNCHS043937	17	26707462			N	A			--	AA		129619	UNCHS043937	17	26707462			N	A		AA	--
27635	JAX00576778	5	25412761				C	C		CC	CC			129620	UNCHS043938	17	26711167			A	G			AG	GG		129620	UNCHS043938	17	26711167			A	G		GG	AG
14134	JAX00225701	5	25413957				C	C		CC	CC			68579	UNC27713831	17	26717145			A	A			AA	AA		68579	UNC27713831	17	26717145			A	A		AA	AA
101717	UNCHS013722	5	25414835				A	A		AA	AA			68580	UNC27714241	17	26739969			C	T			TC	TT		68580	UNC27714241	17	26739969			C	T		TT	TC
136647	UNCJPD002112	5	25416749				N	N		--	--			9197	JAX00074671	17	26746752			C	T			TC	TT		9197	JAX00074671	17	26746752			C	T		TT	TC
136648	UNCJPD002113	5	25416778				N	N		--	--			68581	UNC27714500	17	26751731			A	G			AG	GG		68581	UNC27714500	17	26751731			A	G		GG	AG
141581	UNCJPD008362	5	26325188				N	N		CC	CC			129621	UNCHS043939	17	26761738			A	A			AA	AA		129621	UNCHS043939	17	26761738			A	A		AA	AA
27636	JAX00576785	5	26334020				G	G		GG	GG			129622	UNCHS043940	17	26764056			G	G			GG	GG		129622	UNCHS043940	17	26764056			G	G		GG	GG
101718	UNCHS013724	5	26341491				C	C		CC	CC			22258	JAX00434599	17	26771647			N	N			--	--		22258	JAX00434599	17	26771647			N	N		--	--
87025	UNC8833235	5	26344482				N	N		--	--			68582	UNC27714988	17	26777986			C	C			CC	CC		68582	UNC27714988	17	26777986			C	C		CC	CC
27637	JAX00576789	5	26365510				N	N		--	--			68583	UNC27715265	17	26794469			A	A			AA	AA		68583	UNC27715265	17	26794469			A	A		AA	AA
87026	UNC8833310	5	26406462				N	N		--	--			68584	UNC27715617	17	26810752			N	G			GG	GG		68584	UNC27715617	17	26810752			N	G		GG	GG
87027	UNC8833399	5	26461118				C	C		CC	CC			68585	UNC27715798	17	26823565			A	A			AA	AA		68585	UNC27715798	17	26823565			A	A		AA	AA
11016	JAX00128078	5	26483721				A	A		--	AA			129623	UNCHS043941	17	26824417			A	A			AA	AA		129623	UNCHS043941	17	26824417			A	A		AA	AA
101719	UNCHS013725	5	26514187				T	T		TT	TT			129624	UNCHS043942	17	26828744			T	T			TT	--		129624	UNCHS043942	17	26828744			T	T		TT	TT
101720	UNCHS013726	5	26516865				G	G		GG	GG			129625	UNCHS043943	17	26830302			T	T			TT	TT		129625	UNCHS043943	17	26830302			T	T		TT	TT
87028	UNC8834177	5	26527053				G	G		GG	GG			129626	UNCHS043944	17	26833613			G	G			GG	GG		129626	UNCHS043944	17	26833613			G	G		GG	GG
101721	UNCHS013727	5	26530375				C	C		CC	CC			68586	UNC27716132	17	26846886			G	G			GG	GG		68586	UNC27716132	17	26846886			G	G		GG	GG
11017	JAX00128083	5	26530602				A	A		AA	AA			68587	UNC27716379	17	26867457			T	T			TT	TT		68587	UNC27716379	17	26867457			T	T		TT	TT
27638	JAX00576811	5	26538600				T	T		TT	TT			68588	UNC27716474	17	26878672			G	T			TG	TT		68588	UNC27716474	17	26878672			G	T		TT	TG
87030	UNC8834422	5	26545389				H	H		TC	--			68589	UNC27716595	17	26897475			T	T			TT	TT		68589	UNC27716595	17	26897475			T	T		TT	TT
101722	UNCHS013729	5	26558778				T	T		TT	TT			22259	JAX00434632	17	26898498			C	C			CC	CC		22259	JAX00434632	17	26898498			C	C		CC	CC
87031	UNC8835338	5	26630973				C	C		CC	CC			68590	UNC27716711	17	26918267			T	T			TT	TT		68590	UNC27716711	17	26918267			T	T		TT	TT
87032	UNC8835921	5	26671640				G	G		GG	GG			68591	UNC27716905	17	26933271			C	C			CC	CC		68591	UNC27716905	17	26933271			C	C		CC	CC
27639	JAX00576862	5	26672288				T	T		TT	TT			129627	UNCHS043945	17	26942444			A	A			AA	AA		129627	UNCHS043945	17	26942444			A	A		AA	AA
87033	UNC8836577	5	26716620				G	G		GG	GG			129628	UNCHS043946	17	26946861			A	A			AA	AA		129628	UNCHS043946	17	26946861			A	A		AA	AA
27640	JAX00576880	5	26767421				G	G		GG	GG			9198	JAX00074687	17	26954215			T	T			TT	TT		9198	JAX00074687	17	26954215			T	T		TT	TT
87034	UNC8837934	5	26799302				C	C		CC	CC			140206	UNCJPD006584	17	26957140			N	N			--	--		140206	UNCJPD006584	17	26957140			N	N		--	--
101723	UNCHS013731	5	26817705				G	G		GG	GG			68592	UNC27717264	17	26958994			T	T			TT	TT		68592	UNC27717264	17	26958994			T	T		TT	TT
101724	UNCHS013732	5	26819919				G	G		GG	GG			68593	UNC27717391	17	26973350			A	A			AA	AA		68593	UNC27717391	17	26973350			A	A		AA	AA
87035	UNC8838707	5	26840120				T	T		TT	TT			68595	UNC27717713	17	26998845			T	T			TT	TT		68595	UNC27717713	17	26998845			T	T		TT	TT
87036	UNC8839005	5	26867762				C	C		CC	CC			68596	UNC27717779	17	27003132			N	N			--	--		68596	UNC27717779	17	27003132			N	N		--	--
101725	UNCHS013733	5	26873771				G	G		GG	GG			22260	JAX00434667	17	27034363			A	A			AA	AA		22260	JAX00434667	17	27034363			A	A		AA	AA
101726	UNCHS013734	5	26876369				A	A		AA	AA			68597	UNC27718387	17	27050306			C	C			CC	CC		68597	UNC27718387	17	27050306			C	C		CC	CC
27641	JAX00576916	5	26897344				C	C		CC	CC			140207	UNCJPD006585	17	27061062			N	N			--	--		140207	UNCJPD006585	17	27061062			N	N		--	--
87038	UNC8839810	5	26922021				C	C		CC	CC			68598	UNC27718522	17	27065758			T	T			TT	TT		68598	UNC27718522	17	27065758			T	T		TT	TT
101727	UNCHS013735	5	26941106				T	T		TT	TT			68600	UNC27718688	17	27089511			C	C			CC	CC		68600	UNC27718688	17	27089511			C	C		CC	CC
101728	UNCHS013736	5	26945657				T	T		TT	TT			68601	UNC27718736	17	27101694			A	A			AA	AA		68601	UNC27718736	17	27101694			A	A		AA	AA
87039	UNC8840398	5	26960240				G	G		GG	GG			9199	JAX00074698	17	27112142			G	G			GG	GG		9199	JAX00074698	17	27112142			G	G		GG	GG
87040	UNC8841166	5	27005748				G	G		GG	GG			68602	UNC27718914	17	27125532			G	A			AG	AA		68602	UNC27718914	17	27125532			G	A		AA	AG
101729	UNCHS013737	5	27026769				G	G		GG	GG			22261	JAX00434686	17	27132625			G	G			GG	GG		22261	JAX00434686	17	27132625			G	G		GG	GG
27642	JAX00576934	5	27027001				G	G		GG	GG			68603	UNC27719189	17	27141316			G	G			GG	GG		68603	UNC27719189	17	27141316			G	G		GG	GG
101730	UNCHS013738	5	27029387				T	T		TT	TT			68604	UNC27719439	17	27160156			T	T			TT	TT		68604	UNC27719439	17	27160156			T	T		TT	TT
87041	UNC8841943	5	27052319				T	T		TT	TT			68605	UNC27719640	17	27173417			T	T			TT	TT		68605	UNC27719640	17	27173417			T	T		TT	TT
87042	UNC8842110	5	27070046				G	G		GG	GG			68606	UNC27719977	17	27197950			C	C			CC	CC		68606	UNC27719977	17	27197950			C	C		CC	CC
101731	UNCHS013739	5	27080999				G	G		GG	GG			68607	UNC27720148	17	27211128			C	C			CC	CC		68607	UNC27720148	17	27211128			C	C		CC	CC
101732	UNCHS013740	5	27083462				T	T		TT	TT			68608	UNC27720286	17	27218844			T	T			TT	TT		68608	UNC27720286	17	27218844			T	T		TT	TT
87043	UNC8842632	5	27101311				G	G		GG	GG			68609	UNC27720628	17	27245696			C	C			CC	CC		68609	UNC27720628	17	27245696			C	C		CC	CC
87045	UNC8843666	5	27161804				C	C		CC	CC			129629	UNCHS043947	17	27253436			T	T			TT	TT		129629	UNCHS043947	17	27253436			T	T		TT	TT
87046	UNC8844146	5	27211411				A	A		AA	AA			129630	UNCHS043948	17	27255831			C	C			CC	CC		129630	UNCHS043948	17	27255831			C	C		CC	CC
101733	UNCHS013741	5	27219329				C	C		CC	CC			68610	UNC27720805	17	27260006			A	G			AG	GG		68610	UNC27720805	17	27260006			A	G		GG	AG
101734	UNCHS013742	5	27221961				C	C		CC	CC			9200	JAX00074709	17	27261107			A	G			AG	GG		9200	JAX00074709	17	27261107			A	G		GG	AG
87047	UNC8844535	5	27228164				T	T		TT	TT			129631	UNCHS043950	17	27266428			T	T			TT	TT		129631	UNCHS043950	17	27266428			T	T		TT	TT
87048	UNC8845250	5	27273909				A	A		AA	AA			68612	UNC27721077	17	27281289			H	G			GG	GG		68612	UNC27721077	17	27281289			H	G		GG	--
136649	UNCJPD002117	5	27274488				C	C		CC	CC			68613	UNC27721435	17	27302840			T	T			TT	TT		68613	UNC27721435	17	27302840			T	T		TT	TT
87049	UNC8845590	5	27296198				T	T		TT	TT			68614	UNC27721526	17	27308756			A	A			AA	AA		68614	UNC27721526	17	27308756			A	A		AA	AA
11018	JAX00128139	5	27298764				G	G		GG	GG			68615	UNC27721948	17	27334202			N	N			--	--		68615	UNC27721948	17	27334202			N	N		--	--
101735	UNCHS013743	5	27316743				A	A		AA	AA			68616	UNC27722179	17	27353752			C	C			CC	CC		68616	UNC27722179	17	27353752			C	C		CC	CC
87050	UNC8846261	5	27334754				A	A		AA	AA			129632	UNCHS043951	17	27387027			G	G			GG	GG		129632	UNCHS043951	17	27387027			G	G		GG	GG
11019	JAX00128144	5	27369344				A	A		AA	AA			68617	UNC27722495	17	27389314			C	C			CC	CC		68617	UNC27722495	17	27389314			C	C		CC	CC
87051	UNC8847526	5	27413259				N	N		--	--			129633	UNCHS043952	17	27392087			A	A			AA	AA		129633	UNCHS043952	17	27392087			A	A		AA	AA
87052	UNC8847829	5	27434365				C	C		CC	CC			68618	UNC27722543	17	27467465			A	G			AG	GG		68618	UNC27722543	17	27467465			A	G		GG	AG
101736	UNCHS013745	5	27449719				C	C		CC	CC			68619	UNC27722581	17	27480387			C	C			CC	CC		68619	UNC27722581	17	27480387			C	C		CC	CC
101737	UNCHS013746	5	27452210				T	T		TT	TT			129634	UNCHS043953	17	27496687			C	A			AC	AA		129634	UNCHS043953	17	27496687			C	A		AA	AC
87053	UNC8848351	5	27460969				T	T		TT	TT			129635	UNCHS043954	17	27499550			T	T			TT	TT		129635	UNCHS043954	17	27499550			T	T		TT	TT
87054	UNC8849091	5	27500999				A	A		AA	AA			129636	UNCHS043955	17	27501576			C	T			TC	TT		129636	UNCHS043955	17	27501576			C	T		TT	TC
101738	UNCHS013747	5	27511740				C	C		CC	CC			129637	UNCHS043956	17	27504068			G	A			AG	AA		129637	UNCHS043956	17	27504068			G	A		AA	AG
101739	UNCHS013748	5	27516081				A	A		AA	AA			129638	UNCHS043957	17	27511944			T	G			TG	GG		129638	UNCHS043957	17	27511944			T	G		GG	TG
87055	UNC8849528	5	27520272				C	C		CC	CC			68620	UNC27722769	17	27513413			T	T			TT	TT		68620	UNC27722769	17	27513413			T	T		TT	TT
87056	UNC8850305	5	27565642				T	T		TT	TT			142154	UNCJPD008981	17	27513598			A	A			AA	AA		142154	UNCJPD008981	17	27513598			A	A		AA	AA
101740	UNCHS013749	5	27582477				A	A		AA	AA			129639	UNCHS043958	17	27514191			C	C			CC	CC		129639	UNCHS043958	17	27514191			C	C		CC	CC
101741	UNCHS013750	5	27588170				A	A		AA	AA			140208	UNCJPD006586	17	27519063			N	N			CC	CC		140208	UNCJPD006586	17	27519063			N	N		CC	CC
101742	UNCHS013751	5	27591691				T	T		TT	TT			68621	UNC27722978	17	27532447			C	C			CC	CC		68621	UNC27722978	17	27532447			C	C		CC	CC
101743	UNCHS013752	5	27594136				G	G		GG	GG			68622	UNC27723287	17	27556366			G	G			GG	GG		68622	UNC27723287	17	27556366			G	G		GG	GG
141135	UNCJPD007889	5	27599586				G	G		GG	GG			9201	JAX00074732	17	27564303			G	G			GG	GG		9201	JAX00074732	17	27564303			G	G		GG	GG
87057	UNC8850837	5	27600216				A	A		AA	AA			22262	JAX00434813	17	27564543			G	G			GG	GG		22262	JAX00434813	17	27564543			G	G		GG	GG
27643	JAX00577055	5	27611828				C	C		CC	CC			22263	JAX00434813q	17	27564543			G	G			GG	GG		22263	JAX00434813q	17	27564543			G	G		GG	GG
27644	JAX00577055q	5	27611828				C	C		CC	CC			68623	UNC27723391	17	27572669			N	N			--	--		68623	UNC27723391	17	27572669			N	N		--	--
101744	UNCHS013753	5	27614420				T	T		TT	TT			129640	UNCHS043959	17	27590323			T	C			TC	CC		129640	UNCHS043959	17	27590323			T	C		CC	TC
101745	UNCHS013754	5	27618890				G	G		GG	GG			68624	UNC27723571	17	27595001			C	C			CC	CC		68624	UNC27723571	17	27595001			C	C		CC	CC
87058	UNC8851119	5	27633451				A	A		AA	AA			129641	UNCHS043961	17	27595001			C	C			CC	CC		129641	UNCHS043961	17	27595001			C	C		CC	CC
11020	JAX00128165	5	27653794				T	T		TT	TT			68625	UNC27723617	17	27605677			A	A			AA	AA		68625	UNC27723617	17	27605677			A	A		AA	AA
87059	UNC8851714	5	27679368				T	C		TC	TC			68626	UNC27723811	17	27627016			G	G			GG	GG		68626	UNC27723811	17	27627016			G	G		GG	GG
27645	JAX00577075	5	27709546				G	G		GG	GG			68627	UNC27724056	17	27645225			G	G			GG	GG		68627	UNC27724056	17	27645225			G	G		GG	GG
136650	UNCJPD002118	5	27709598				G	G		GG	GG			68628	UNC27724255	17	27659188			A	A			AA	AA		68628	UNC27724255	17	27659188			A	A		AA	AA
87060	UNC8852133	5	27709605				A	G		AG	AG			68629	UNC27724653	17	27681454			C	C			CC	CC		68629	UNC27724653	17	27681454			C	C		CC	CC
87061	UNC8852898	5	27743211				G	A		AG	AG			68630	UNC27725147	17	27721904			G	G			GG	GG		68630	UNC27725147	17	27721904			G	G		GG	GG
101746	UNCHS013755	5	27758088				N	N		--	--			129642	UNCHS043963	17	27740564			C	C			CC	CC		129642	UNCHS043963	17	27740564			C	C		CC	CC
101747	UNCHS013756	5	27760335				A	C		AC	AC			129643	UNCHS043964	17	27743228			G	G			GG	GG		129643	UNCHS043964	17	27743228			G	G		GG	GG
101748	UNCHS013757	5	27760335				A	C		AC	AC			22264	JAX00434879	17	27743897			A	A			AA	AA		22264	JAX00434879	17	27743897			A	A		AA	AA
101749	UNCHS013758	5	27764493				C	T		TC	TC			68631	UNC27725589	17	27748195			T	T			TT	TT		68631	UNC27725589	17	27748195			T	T		TT	TT
87063	UNC8853424	5	27779307				A	G		AG	AG			68632	UNC27725690	17	27759879			G	G			GG	GG		68632	UNC27725690	17	27759879			G	G		GG	GG
87064	UNC8854117	5	27808466				C	C		CC	CC			68634	UNC27726162	17	27786563			T	T			TT	TT		68634	UNC27726162	17	27786563			T	T		TT	TT
87065	UNC8854298	5	27819457				T	T		TT	TT			68635	UNC27726363	17	27797560			C	C			CC	CC		68635	UNC27726363	17	27797560			C	C		CC	CC
142361	UNCJPD009196	5	27824342				N	N		CC	CC			68636	UNC27726691	17	27818729			G	G			GG	GG		68636	UNC27726691	17	27818729			G	G		GG	GG
27646	JAX00577112	5	27844871				T	T		TT	TT			129644	UNCHS043965	17	27830113			G	G			GG	GG		129644	UNCHS043965	17	27830113			G	G		GG	GG
87066	UNC8854703	5	27868419				A	A		AA	AA			68637	UNC27726860	17	27831227			G	G			GG	GG		68637	UNC27726860	17	27831227			G	G		GG	GG
87067	UNC8855307	5	27899642				A	C		AC	AC			129645	UNCHS043966	17	27834502			G	G			GG	GG		129645	UNCHS043966	17	27834502			G	G		GG	GG
27647	JAX00577132	5	27922359				C	C		CC	CC			68638	UNC27727268	17	27857846			C	C			CC	CC		68638	UNC27727268	17	27857846			C	C		CC	CC
87068	UNC8856005	5	27935542				N	N		--	--			68639	UNC27727372	17	27867317			A	A			AA	AA		68639	UNC27727372	17	27867317			A	A		AA	AA
87069	UNC8856513	5	27962413				T	C		TC	TC			68640	UNC27727524	17	27891236			C	C			CC	CC		68640	UNC27727524	17	27891236			C	C		CC	CC
27648	JAX00577147	5	27980724				A	A		AA	AA			22265	JAX00434925	17	27910952			A	A			AA	AA		22265	JAX00434925	17	27910952			A	A		AA	AA
87070	UNC8857841	5	28028834				A	G		AG	AG			68641	UNC27727695	17	27913459			C	C			CC	CC		68641	UNC27727695	17	27913459			C	C		CC	CC
87071	UNC8858497	5	28066570				G	A		AG	AG			22266	JAX00434931	17	27925736			G	G			GG	GG		22266	JAX00434931	17	27925736			G	G		GG	GG
87072	UNC8858770	5	28096254				G	A		AG	AG			68642	UNC27727798	17	27929926			T	T			TT	TT		68642	UNC27727798	17	27929926			T	T		TT	TT
27649	JAX00577208	5	28112239				A	A		AA	AA			68643	UNC27727874	17	27943488			T	T			TT	TT		68643	UNC27727874	17	27943488			T	T		TT	TT
87073	UNC8859086	5	28124668				G	A		AG	AG			68644	UNC27728067	17	27965153			C	C			CC	CC		68644	UNC27728067	17	27965153			C	C		CC	CC
87074	UNC8859623	5	28157758				C	T		TC	TC			22267	JAX00434955	17	27981375			C	C			CC	CC		22267	JAX00434955	17	27981375			C	C		CC	CC
101750	UNCHS013760	5	28180358				T	T		TT	TT			68645	UNC27728398	17	27984326			C	C			CC	CC		68645	UNC27728398	17	27984326			C	C		CC	CC
11021	JAX00128204	5	28182658				C	T		TC	TC			129646	UNCHS043967	17	27985223			A	A			AA	AA		129646	UNCHS043967	17	27985223			A	A		AA	AA
87076	UNC8860488	5	28208006				T	C		TC	TC			129647	UNCHS043968	17	27988025			C	C			CC	CC		129647	UNCHS043968	17	27988025			C	C		CC	CC
87077	UNC8860949	5	28228281				H	C		TC	TC			68646	UNC27728564	17	27994445			A	A			AA	AA		68646	UNC27728564	17	27994445			A	A		AA	AA
87078	UNC8861273	5	28255390				N	N		--	--			9202	JAX00074766	17	28017220			A	A			AA	AA		9202	JAX00074766	17	28017220			A	A		AA	AA
136651	UNCJPD002120	5	28262464				C	C		CC	CC			68648	UNC27728928	17	28019729			A	A			AA	AA		68648	UNC27728928	17	28019729			A	A		AA	AA
101751	UNCHS013761	5	28272928				T	T		TT	TT			140209	UNCJPD006588	17	28020736			A	A			AA	AA		140209	UNCJPD006588	17	28020736			A	A		AA	AA
101752	UNCHS013762	5	28275575				A	A		AA	AA			141456	UNCJPD008228	17	28038380			A	A			AA	AA		141456	UNCJPD008228	17	28038380			A	A		AA	AA
136652	UNCJPD002121	5	28298526				N	N		TC	TC			68649	UNC27729172	17	28039087			G	G			GG	GG		68649	UNC27729172	17	28039087			G	G		GG	GG
87079	UNC8861557	5	28307944				G	T		TG	TG			68650	UNC27729394	17	28057625			G	G			GG	GG		68650	UNC27729394	17	28057625			G	G		GG	GG
87080	UNC8861998	5	28340330				G	G		GG	GG			22268	JAX00434984	17	28060639			G	G			GG	GG		22268	JAX00434984	17	28060639			G	G		GG	GG
87081	UNC8862229	5	28352683				C	C		CC	CC			22269	JAX00434990	17	28066241			G	G			GG	GG		22269	JAX00434990	17	28066241			G	G		GG	GG
101753	UNCHS013763	5	28393924				G	A		AG	AG			129648	UNCHS043969	17	28069664			G	G			GG	GG		129648	UNCHS043969	17	28069664			G	G		GG	GG
87082	UNC8862591	5	28400503				T	T		TT	TT			129649	UNCHS043970	17	28071869			T	T			TT	TT		129649	UNCHS043970	17	28071869			T	T		TT	TT
101754	UNCHS013764	5	28400503				T	T		TT	TT			68651	UNC27729605	17	28079214			C	C			CC	CC		68651	UNC27729605	17	28079214			C	C		CC	CC
27650	JAX00577269	5	28407667				A	A		AA	AA			129650	UNCHS043971	17	28079490			C	C			CC	CC		129650	UNCHS043971	17	28079490			C	C		CC	CC
87083	UNC8862684	5	28411740				A	A		AA	AA			129651	UNCHS043972	17	28081895			G	G			GG	GG		129651	UNCHS043972	17	28081895			G	G		GG	GG
11022	JAX00128223	5	28423762				C	C		CC	CC			68652	UNC27729699	17	28089598			C	C			CC	CC		68652	UNC27729699	17	28089598			C	C		CC	CC
87084	UNC8863233	5	28452831				A	A		AA	AA			129652	UNCHS043973	17	28101977			A	A			AA	AA		129652	UNCHS043973	17	28101977			A	A		AA	AA
101755	UNCHS013765	5	28495231				T	T		TT	TT			129653	UNCHS043974	17	28104354			C	C			CC	CC		129653	UNCHS043974	17	28104354			C	C		CC	CC
101756	UNCHS013766	5	28498002				A	A		AA	AA			68653	UNC27729841	17	28104753			C	C			CC	CC		68653	UNC27729841	17	28104753			C	C		CC	CC
87085	UNC8863806	5	28498889				G	G		GG	GG			129654	UNCHS043975	17	28105040			A	A			AA	AA		129654	UNCHS043975	17	28105040			A	A		AA	AA
101757	UNCHS013767	5	28513912				T	T		TT	TT			22270	JAX00435012	17	28107404			G	G			GG	GG		22270	JAX00435012	17	28107404			G	G		GG	GG
101758	UNCHS013768	5	28516916				A	A		AA	AA			129655	UNCHS043976	17	28108420			A	A			AA	AA		129655	UNCHS043976	17	28108420			A	A		AA	AA
87086	UNC8864246	5	28526779				A	A		AA	AA			68654	UNC27730114	17	28130037			A	A			AA	AA		68654	UNC27730114	17	28130037			A	A		AA	AA
87087	UNC8864558	5	28559982				N	N		AA	--			68655	UNC27730328	17	28143222			A	A			AA	AA		68655	UNC27730328	17	28143222			A	A		AA	AA
101759	UNCHS013769	5	28592866				G	G		GG	GG			141691	UNCJPD008481	17	28151292			G	G			GG	GG		141691	UNCJPD008481	17	28151292			G	G		GG	GG
101760	UNCHS013770	5	28595646				G	G		GG	GG			68656	UNC27730533	17	28165357			C	C			CC	CC		68656	UNC27730533	17	28165357			C	C		CC	CC
87088	UNC8865208	5	28602718				C	C		CC	CC			22271	JAX00435021	17	28170888			T	T			TT	TT		22271	JAX00435021	17	28170888			T	T		TT	TT
101761	UNCHS013771	5	28610451				C	C		CC	CC			129656	UNCHS043977	17	28176228			A	A			AA	AA		129656	UNCHS043977	17	28176228			A	A		AA	AA
101762	UNCHS013772	5	28614497				C	C		CC	CC			68657	UNC27730717	17	28179699			T	T			TT	TT		68657	UNC27730717	17	28179699			T	T		TT	TT
101763	UNCHS013773	5	28633631				A	A		AA	AA			129657	UNCHS043978	17	28181295			T	T			TT	TT		129657	UNCHS043978	17	28181295			T	T		TT	TT
101764	UNCHS013774	5	28636476				C	C		CC	CC			129658	UNCHS043979	17	28188007			T	T			TT	TT		129658	UNCHS043979	17	28188007			T	T		TT	TT
87089	UNC8865718	5	28637060				T	N		TT	TT			129659	UNCHS043980	17	28191952			G	G			GG	GG		129659	UNCHS043980	17	28191952			G	G		GG	GG
87091	UNC8865853	5	28650552				A	A		AA	AA			68659	UNC27730871	17	28197775			G	G			GG	GG		68659	UNC27730871	17	28197775			G	G		GG	GG
101765	UNCHS013775	5	28651308				T	T		TT	TT			129660	UNCHS043981	17	28232489			T	T			TT	TT		129660	UNCHS043981	17	28232489			T	T		TT	TT
101766	UNCHS013776	5	28653476				G	G		GG	GG			129661	UNCHS043982	17	28235543			T	T			TT	TT		129661	UNCHS043982	17	28235543			T	T		TT	TT
87092	UNC8866057	5	28684622				A	A		AA	AA			68660	UNC27731210	17	28235837			C	C			CC	CC		68660	UNC27731210	17	28235837			C	C		CC	CC
87093	UNC8866459	5	28730159				T	T		TT	TT			68661	UNC27731355	17	28255011			G	G			GG	GG		68661	UNC27731355	17	28255011			G	G		GG	GG
27651	JAX00577329	5	28733496				G	G		GG	GG			68662	UNC27731609	17	28271389			C	C			CC	CC		68662	UNC27731609	17	28271389			C	C		CC	CC
87094	UNC8866674	5	28754240				T	T		TT	TT			22272	JAX00435053	17	28289188			A	A			AA	AA		22272	JAX00435053	17	28289188			A	A		AA	AA
87095	UNC8867048	5	28789831				G	G		GG	GG			68663	UNC27731974	17	28307399			A	A			AA	AA		68663	UNC27731974	17	28307399			A	A		AA	AA
101767	UNCHS013777	5	28796992				G	G		GG	GG			68664	UNC27732182	17	28327695			T	T			TT	TT		68664	UNC27732182	17	28327695			T	T		TT	TT
101768	UNCHS013778	5	28799196				G	G		GG	GG			13868	JAX00210759	17	28330344			T	T			TT	TT		13868	JAX00210759	17	28330344			T	T		TT	TT
87096	UNC8867364	5	28825757				A	A		AA	AA			22273	JAX00435057	17	28335415			A	A			AA	AA		22273	JAX00435057	17	28335415			A	A		AA	AA
87097	UNC8867706	5	28851398				C	C		CC	CC			68665	UNC27732293	17	28335415			A	A			AA	AA		68665	UNC27732293	17	28335415			A	A		AA	AA
87098	UNC8868090	5	28880629				T	T		TT	TT			129662	UNCHS043984	17	28336542			T	T			TT	TT		129662	UNCHS043984	17	28336542			T	T		TT	TT
27652	JAX00577371	5	28891689				C	C		CC	CC			68666	UNC27732474	17	28354499			C	C			CC	CC		68666	UNC27732474	17	28354499			C	C		CC	CC
27653	JAX00577381	5	28903826				C	C		CC	CC			129663	UNCHS043985	17	28356747			G	G			GG	GG		129663	UNCHS043985	17	28356747			G	G		GG	GG
87099	UNC8868693	5	28926027				G	G		GG	GG			129664	UNCHS043986	17	28360284			T	T			TT	TT		129664	UNCHS043986	17	28360284			T	T		TT	TT
27654	JAX00577391	5	28949203				C	C		CC	CC			68667	UNC27732665	17	28382091			G	G			GG	GG		68667	UNC27732665	17	28382091			G	G		GG	GG
87100	UNC8868989	5	28950637				G	G		GG	GG			68668	UNC27732874	17	28397140			T	T			TT	TT		68668	UNC27732874	17	28397140			T	T		TT	TT
136653	UNCJPD002122	5	28961321				C	C		CC	CC			68669	UNC27733176	17	28422803			A	A			AA	AA		68669	UNC27733176	17	28422803			A	A		AA	AA
87102	UNC8869898	5	29019234				C	C		CC	CC			68670	UNC27733689	17	28456389			A	A			AA	AA		68670	UNC27733689	17	28456389			A	A		AA	AA
101769	UNCHS013779	5	29037046				G	G		GG	GG			68671	UNC27733932	17	28485282			T	T			TT	TT		68671	UNC27733932	17	28485282			T	T		TT	TT
101770	UNCHS013780	5	29040235				G	G		GG	GG			68672	UNC27734122	17	28515954			C	C			CC	CC		68672	UNC27734122	17	28515954			C	C		CC	CC
11023	JAX00128270	5	29054407				G	G		GG	GG			9203	JAX00074807	17	28548107			G	G			GG	GG		9203	JAX00074807	17	28548107			G	G		GG	GG
87103	UNC8870492	5	29058536				G	G		GG	GG			68673	UNC27734393	17	28548377			A	A			AA	AA		68673	UNC27734393	17	28548377			A	A		AA	AA
87104	UNC8870668	5	29075910				T	T		TT	TT			22274	JAX00435118	17	28589797			T	T			TT	TT		22274	JAX00435118	17	28589797			T	T		TT	TT
11024	JAX00128274	5	29094559				A	A		AA	AA			68675	UNC27734781	17	28603814			G	G			GG	GG		68675	UNC27734781	17	28603814			G	G		GG	GG
87105	UNC8871075	5	29108532				C	C		CC	CC			22275	JAX00435120	17	28611823			G	G			GG	GG		22275	JAX00435120	17	28611823			G	G		GG	GG
101771	UNCHS013781	5	29113543				T	T		TT	TT			68676	UNC27734995	17	28632400			G	G			GG	GG		68676	UNC27734995	17	28632400			G	G		GG	GG
101772	UNCHS013782	5	29116348				C	C		CC	CC			68677	UNC27735102	17	28652683			G	G			GG	GG		68677	UNC27735102	17	28652683			G	G		GG	GG
27655	JAX00577433	5	29122747				G	G		GG	GG			22276	JAX00435128	17	28677168			T	T			TT	TT		22276	JAX00435128	17	28677168			T	T		TT	TT
101773	UNCHS013783	5	29142947				C	C		CC	CC			140210	UNCJPD006589	17	28679694			G	G			GG	GG		140210	UNCJPD006589	17	28679694			G	G		GG	GG
101774	UNCHS013784	5	29145202				G	G		GG	GG			68678	UNC27735507	17	28702439			G	G			GG	GG		68678	UNC27735507	17	28702439			G	G		GG	GG
87106	UNC8871723	5	29153135				G	G		GG	GG			68679	UNC27735892	17	28734397			A	A			AA	AA		68679	UNC27735892	17	28734397			A	A		AA	AA
87107	UNC8872175	5	29182604				T	T		TT	TT			22277	JAX00435147	17	28744871			C	C			CC	CC		22277	JAX00435147	17	28744871			C	C		CC	CC
27656	JAX00577462	5	29231223				G	G		GG	GG			129665	UNCHS043987	17	28761479			T	T			TT	TT		129665	UNCHS043987	17	28761479			T	T		TT	TT
101775	UNCHS013785	5	29240005				T	T		TT	TT			129666	UNCHS043988	17	28766308			C	C			CC	CC		129666	UNCHS043988	17	28766308			C	C		CC	CC
101776	UNCHS013786	5	29242822				C	C		CC	CC			129667	UNCHS043989	17	28783794			N	N			TT	TT		129667	UNCHS043989	17	28783794			N	N		TT	TT
87108	UNC8873202	5	29255386				T	T		TT	TT			129668	UNCHS043990	17	28786661			N	N			--	--		129668	UNCHS043990	17	28786661			N	N		--	--
87109	UNC8873691	5	29288955				T	T		TT	TT			68680	UNC27736353	17	28788601			N	N			--	--		68680	UNC27736353	17	28788601			N	N		--	--
101777	UNCHS013787	5	29300795				G	G		GG	GG			68681	UNC27736393	17	28794787			A	G			AG	AG		68681	UNC27736393	17	28794787			A	G		GG	AG
101778	UNCHS013788	5	29303348				A	A		AA	AA			129669	UNCHS043991	17	28822909			A	A			AA	AA		129669	UNCHS043991	17	28822909			A	A		AA	AA
87110	UNC8873814	5	29308020				A	A		AA	AA			129670	UNCHS043992	17	28825775			A	A			AA	AA		129670	UNCHS043992	17	28825775			A	A		AA	AA
101779	UNCHS013789	5	29309310				T	T		TT	TT			140211	UNCJPD006590	17	28830319			G	G			GG	GG		140211	UNCJPD006590	17	28830319			G	G		GG	GG
101780	UNCHS013790	5	29313177				G	G		GG	GG			9204	JAX00074826	17	28830413			C	C			CC	CC		9204	JAX00074826	17	28830413			C	C		CC	CC
27657	JAX00577482	5	29327066				C	C		CC	CC			9205	JAX00074827	17	28834780			C	C			CC	CC		9205	JAX00074827	17	28834780			C	C		CC	CC
101781	UNCHS013791	5	29349990				G	G		GG	GG			129671	UNCHS043994	17	28841267			N	N			--	--		129671	UNCHS043994	17	28841267			N	N		--	--
101782	UNCHS013792	5	29352458				C	C		CC	CC			68683	UNC27736856	17	28846498			G	G			GG	GG		68683	UNC27736856	17	28846498			G	G		GG	GG
87111	UNC8874273	5	29353214				T	T		TT	TT			129672	UNCHS043995	17	28851875			A	A			AA	AA		129672	UNCHS043995	17	28851875			A	A		AA	AA
87112	UNC8874681	5	29396085				A	A		AA	AA			129673	UNCHS043996	17	28855479			G	G			GG	GG		129673	UNCHS043996	17	28855479			G	G		GG	GG
87113	UNC8874897	5	29416088				C	C		CC	CC			129674	UNCHS043997	17	28859406			T	T			TT	TT		129674	UNCHS043997	17	28859406			T	T		TT	TT
141501	UNCJPD008274	5	29431931				C	C		CC	CC			129675	UNCHS043998	17	28863173			C	C			CC	CC		129675	UNCHS043998	17	28863173			C	C		CC	CC
87114	UNC8875192	5	29441267				C	C		CC	CC			68684	UNC27737064	17	28866670			A	A			AA	AA		68684	UNC27737064	17	28866670			A	A		AA	AA
136654	UNCJPD002124	5	29485507				C	C		CC	CC			129676	UNCHS043999	17	28869340			A	A			AA	AA		129676	UNCHS043999	17	28869340			A	A		AA	AA
87115	UNC8875710	5	29486768				A	A		AA	AA			129677	UNCHS044000	17	28872441			T	T			TT	TT		129677	UNCHS044000	17	28872441			T	T		TT	TT
11025	JAX00128304	5	29496127				A	A		AA	AA			129678	UNCHS044001	17	28886589			C	C			CC	CC		129678	UNCHS044001	17	28886589			C	C		CC	CC
87117	UNC8876041	5	29520068				A	A		AA	AA			22278	JAX00435184	17	28888745			G	G			GG	GG		22278	JAX00435184	17	28888745			G	G		GG	GG
136655	UNCJPD002125	5	29528104				C	C		CC	CC			129679	UNCHS044002	17	28889418			T	T			TT	TT		129679	UNCHS044002	17	28889418			T	T		TT	TT
101783	UNCHS013793	5	29540172				A	A		AA	AA			68685	UNC27737475	17	28906852			N	N			--	--		68685	UNC27737475	17	28906852			N	N		--	--
101784	UNCHS013794	5	29543931				G	G		GG	GG			129680	UNCHS044003	17	28941961			T	C			TC	TC		129680	UNCHS044003	17	28941961			T	C		CC	TC
101785	UNCHS013795	5	29543931				G	G		GG	GG			68686	UNC27738137	17	28944240			G	G			GG	GG		68686	UNC27738137	17	28944240			G	G		GG	GG
87118	UNC8876306	5	29552958				C	C		CC	CC			129681	UNCHS044004	17	28948134			A	A			AA	AA		129681	UNCHS044004	17	28948134			A	A		AA	AA
27658	JAX00577508	5	29554365				T	T		TT	TT			22279	JAX00435194	17	28949681			T	C			TC	TC		22279	JAX00435194	17	28949681			T	C		CC	TC
27659	JAX00577511	5	29559375				C	C		CC	CC			129682	UNCHS044005	17	28968523			T	T			TT	TT		129682	UNCHS044005	17	28968523			T	T		TT	TT
101786	UNCHS013797	5	29584901				G	G		GG	GG			68687	UNC27738519	17	28980461			N	N			--	--		68687	UNC27738519	17	28980461			N	N		--	--
87119	UNC8876496	5	29585115				A	A		AA	AA			68688	UNC27739036	17	29007048			A	G			AG	AG		68688	UNC27739036	17	29007048			A	G		GG	AG
101787	UNCHS013798	5	29594302				A	A		AA	AA			22280	JAX00435221	17	29042769			A	A			AA	AA		22280	JAX00435221	17	29042769			A	A		AA	AA
101788	UNCHS013800	5	29601517				A	A		AA	AA			22281	JAX00435223	17	29047733			T	T			TT	TT		22281	JAX00435223	17	29047733			T	T		TT	TT
101789	UNCHS013801	5	29602266				G	G		GG	GG			68690	UNC27739687	17	29052933			A	A			AA	AA		68690	UNC27739687	17	29052933			A	A		AA	AA
101790	UNCHS013802	5	29605950				A	A		AA	AA			68691	UNC27740131	17	29079282			C	C			CC	CC		68691	UNC27740131	17	29079282			C	C		CC	CC
87120	UNC8876904	5	29618980				T	T		TT	TT			22282	JAX00435234	17	29094955			T	C			TC	TC		22282	JAX00435234	17	29094955			T	C		CC	TC
101791	UNCHS013803	5	29627530				A	A		AA	AA			22283	JAX00435234q	17	29094955			T	C			TC	TC		22283	JAX00435234q	17	29094955			T	C		CC	TC
101792	UNCHS013804	5	29635407				C	C		CC	CC			129683	UNCHS044007	17	29122576			T	T			TT	TT		129683	UNCHS044007	17	29122576			T	T		TT	TT
101793	UNCHS013805	5	29639954				A	A		AA	AA			129684	UNCHS044008	17	29125263			T	T			TT	TT		129684	UNCHS044008	17	29125263			T	T		TT	TT
101794	UNCHS013806	5	29643672				A	A		AA	AA			68692	UNC27740599	17	29131072			A	A			AA	AA		68692	UNC27740599	17	29131072			A	A		AA	AA
87121	UNC8877244	5	29652280				T	T		TT	TT			129685	UNCHS044009	17	29150936			T	T			TT	TT		129685	UNCHS044009	17	29150936			T	T		TT	TT
87122	UNC8877509	5	29685057				N	N		--	--			129686	UNCHS044010	17	29153310			N	N			--	--		129686	UNCHS044010	17	29153310			N	N		--	--
87123	UNC8877972	5	29717874				N	N		--	--			68693	UNC27740823	17	29156916			C	C			CC	CC		68693	UNC27740823	17	29156916			C	C		--	CC
87124	UNC8878478	5	29751425				A	A		AA	AA			22284	JAX00435249	17	29186307			G	G			GG	GG		22284	JAX00435249	17	29186307			G	G		GG	GG
87125	UNC8878911	5	29784567				C	C		CC	CC			68694	UNC27741193	17	29192911			A	A			AA	AA		68694	UNC27741193	17	29192911			A	A		AA	AA
87126	UNC8879295	5	29817808				A	A		AA	AA			129687	UNCHS044011	17	29194044			T	T			TT	TT		129687	UNCHS044011	17	29194044			T	T		TT	TT
87127	UNC8879753	5	29851136				T	T		TT	TT			129688	UNCHS044012	17	29197989			T	C			TC	TC		129688	UNCHS044012	17	29197989			T	C		CC	TC
101795	UNCHS013807	5	29862373				C	C		CC	CC			68695	UNC27741547	17	29217883			G	A			AG	AG		68695	UNC27741547	17	29217883			G	A		AA	AG
11026	JAX00128331	5	29863809				T	T		TT	TT			140212	UNCJPD006591	17	29238504			N	N			--	--		140212	UNCJPD006591	17	29238504			N	N		--	--
101796	UNCHS013808	5	29865338				C	C		CC	CC			22285	JAX00435265	17	29253980			G	G			GG	GG		22285	JAX00435265	17	29253980			G	G		GG	GG
87128	UNC8880192	5	29886799				N	N		--	--			22286	JAX00435271	17	29259975			C	C			CC	CC		22286	JAX00435271	17	29259975			C	C		CC	CC
101797	UNCHS013809	5	29903502				A	A		AA	AA			68697	UNC27742149	17	29260746			T	C			TC	TC		68697	UNC27742149	17	29260746			T	C		CC	TC
101799	UNCHS013811	5	29906749				T	T		TT	TT			129689	UNCHS044013	17	29272779			T	T			TT	TT		129689	UNCHS044013	17	29272779			T	T		TT	TT
101798	UNCHS013810	5	29907276				A	A		AA	AA			129690	UNCHS044014	17	29276942			A	A			AA	AA		129690	UNCHS044014	17	29276942			A	A		AA	AA
101800	UNCHS013812	5	29910178				A	A		AA	AA			68698	UNC27742541	17	29285713			G	G			GG	GG		68698	UNC27742541	17	29285713			G	G		GG	GG
87129	UNC8880487	5	29918190				A	A		AA	AA			13869	JAX00210780	17	29303345			A	A			AA	AA		13869	JAX00210780	17	29303345			A	A		AA	AA
101801	UNCHS013813	5	29938472				A	A		AA	AA			68700	UNC27743308	17	29346245			G	G			GG	GG		68700	UNC27743308	17	29346245			G	G		GG	GG
101802	UNCHS013814	5	29943219				A	A		AA	AA			68701	UNC27743634	17	29369758			G	G			GG	GG		68701	UNC27743634	17	29369758			G	G		GG	GG
87130	UNC8880770	5	29950338				C	C		CC	CC			68702	UNC27743906	17	29387655			G	G			GG	GG		68702	UNC27743906	17	29387655			G	G		GG	GG
87131	UNC8881065	5	29981190				N	N		--	--			129691	UNCHS044015	17	29440529			G	G			GG	GG		129691	UNCHS044015	17	29440529			G	G		GG	GG
27660	JAX00577570	5	29988180				T	T		TT	TT			129692	UNCHS044016	17	29442788			G	A			AG	AG		129692	UNCHS044016	17	29442788			G	A		AA	AG
27661	JAX00577572	5	30010361				G	G		GG	GG			129693	UNCHS044017	17	29442788			G	A			AG	AG		129693	UNCHS044017	17	29442788			G	A		AA	AG
27662	JAX00577572q	5	30010361				G	G		GG	GG			129694	UNCHS044018	17	29445820			T	C			TC	TC		129694	UNCHS044018	17	29445820			T	C		CC	TC
136656	UNCJPD002126	5	30014476				G	G		GG	GG			68703	UNC27745012	17	29446410			T	T			TT	TT		68703	UNC27745012	17	29446410			T	T		TT	TT
87132	UNC8881391	5	30018466				G	G		GG	GG			22287	JAX00435341	17	29449007			G	G			GG	GG		22287	JAX00435341	17	29449007			G	G		GG	GG
101803	UNCHS013815	5	30021969				C	C		CC	CC			68705	UNC27745995	17	29510863			G	G			GG	GG		68705	UNC27745995	17	29510863			G	G		GG	GG
101804	UNCHS013816	5	30030475				A	A		AA	AA			129695	UNCHS044019	17	29523749			T	T			TT	TT		129695	UNCHS044019	17	29523749			T	T		TT	TT
87133	UNC8881613	5	30040007				N	N		--	--			129696	UNCHS044020	17	29526267			G	A			AG	AG		129696	UNCHS044020	17	29526267			G	A		AA	AG
101805	UNCHS013817	5	30042089				G	G		GG	GG			9206	JAX00074880	17	29541813			A	A			AA	AA		9206	JAX00074880	17	29541813			A	A		AA	AA
101806	UNCHS013818	5	30048864				N	N		GG	GG			22288	JAX00435375	17	29560036			C	C			CC	CC		22288	JAX00435375	17	29560036			C	C		CC	CC
101807	UNCHS013819	5	30066897				T	T		TT	TT			68707	UNC27747087	17	29570904			T	C			TC	TC		68707	UNC27747087	17	29570904			T	C		CC	TC
101808	UNCHS013820	5	30073435				G	G		GG	GG			22289	JAX00435388	17	29582194			A	A			AA	AA		22289	JAX00435388	17	29582194			A	A		AA	AA
11027	JAX00128348	5	30093965				T	T		TT	TT			9207	JAX00074885	17	29589507			G	G			GG	GG		9207	JAX00074885	17	29589507			G	G		GG	GG
11028	JAX00128349	5	30094058				T	T		TT	TT			68708	UNC27747702	17	29620129			T	T			TT	TT		68708	UNC27747702	17	29620129			T	T		TT	TT
87135	UNC8882107	5	30115165				G	G		GG	GG			68709	UNC27747835	17	29638629			C	C			CC	CC		68709	UNC27747835	17	29638629			C	C		CC	CC
101809	UNCHS013821	5	30129821				A	A		AA	AA			129697	UNCHS044021	17	29657791			G	G			GG	GG		129697	UNCHS044021	17	29657791			G	G		GG	GG
101810	UNCHS013822	5	30132832				G	G		GG	GG			129698	UNCHS044022	17	29661138			G	G			GG	GG		129698	UNCHS044022	17	29661138			G	G		GG	GG
34485	UNC050078494	5	30136407				A	A		AA	AA			68710	UNC27748127	17	29668051			G	A			AG	AG		68710	UNC27748127	17	29668051			G	A		AA	AG
87136	UNC8882947	5	30178478				C	C		CC	CC			68711	UNC27748854	17	29718775			N	C			CC	CC		68711	UNC27748854	17	29718775			N	C		CC	CC
27663	JAX00577609	5	30207222				C	C		CC	CC			68713	UNC27749251	17	29744632			C	T			TC	TC		68713	UNC27749251	17	29744632			C	T		TT	TC
87137	UNC8883426	5	30219646				A	A		AA	AA			22290	JAX00435428	17	29775121			A	A			AA	AA		22290	JAX00435428	17	29775121			A	A		AA	AA
27664	JAX00577614	5	30242511				T	T		TT	TT			129699	UNCHS044023	17	29776601			A	A			AA	AA		129699	UNCHS044023	17	29776601			A	A		AA	AA
87138	UNC8883748	5	30252503				G	G		GG	GG			129700	UNCHS044024	17	29779441			N	N			GG	GG		129700	UNCHS044024	17	29779441			N	N		GG	GG
101811	UNCHS013824	5	30287941				G	G		GG	GG			68714	UNC27749804	17	29787409			G	G			GG	GG		68714	UNC27749804	17	29787409			G	G		GG	GG
87139	UNC8884202	5	30289008				T	T		TT	TT			129701	UNCHS044025	17	29790808			G	G			GG	GG		129701	UNCHS044025	17	29790808			G	G		GG	GG
87140	UNC8884362	5	30302324				T	T		TT	TT			129702	UNCHS044026	17	29793303			G	G			GG	GG		129702	UNCHS044026	17	29793303			G	G		GG	GG
27665	JAX00577629	5	30324822				A	A		AA	AA			68715	UNC27750098	17	29816957			C	C			CC	CC		68715	UNC27750098	17	29816957			C	C		CC	CC
11029	JAX00128367	5	30335507				G	G		GG	GG			129703	UNCHS044027	17	29841528			T	T			TT	TT		129703	UNCHS044027	17	29841528			T	T		TT	TT
87141	UNC8884782	5	30345766				A	A		AA	AA			129704	UNCHS044028	17	29844026			G	A			AG	AG		129704	UNCHS044028	17	29844026			G	A		AA	AG
87142	UNC8885034	5	30385183				T	T		TT	TT			68716	UNC27750597	17	29867715			T	T			TT	TT		68716	UNC27750597	17	29867715			T	T		TT	TT
101812	UNCHS013825	5	30385183				T	T		TT	TT			140213	UNCJPD006593	17	29890230			C	C			CC	CC		140213	UNCJPD006593	17	29890230			C	C		CC	CC
101813	UNCHS013826	5	30387818				G	G		GG	GG			68717	UNC27750925	17	29895690			A	A			AA	AA		68717	UNC27750925	17	29895690			A	A		AA	AA
87144	UNC8885209	5	30398387				G	G		GG	GG			9208	JAX00074907	17	29906484			T	T			TT	TT		9208	JAX00074907	17	29906484			T	T		TT	TT
136657	UNCJPD002127	5	30429662				G	G		GG	GG			9209	JAX00074907r	17	29906484			T	T			TT	TT		9209	JAX00074907r	17	29906484			T	T		TT	TT
101814	UNCHS013827	5	30464489				G	G		GG	GG			68718	UNC27751293	17	29917069			A	G			AG	AG		68718	UNC27751293	17	29917069			A	G		GG	AG
101815	UNCHS013828	5	30467657				A	A		AA	AA			68720	UNC27751811	17	29955882			T	T			TT	TT		68720	UNC27751811	17	29955882			T	T		TT	TT
27666	JAX00577657	5	30498970				G	G		GG	GG			22291	JAX00435493	17	29966064			C	C			CC	CC		22291	JAX00435493	17	29966064			C	C		CC	CC
87145	UNC8886310	5	30512539				A	A		AA	AA			22292	JAX00435497	17	29968791			A	A			AA	AA		22292	JAX00435497	17	29968791			A	A		AA	AA
87146	UNC8886626	5	30548245				T	T		TT	TT			22293	JAX00435512	17	29992311			C	C			CC	CC		22293	JAX00435512	17	29992311			C	C		CC	CC
87147	UNC8886833	5	30579338				G	G		GG	GG			129705	UNCHS044029	17	29992657			G	G			GG	GG		129705	UNCHS044029	17	29992657			G	G		GG	GG
27667	JAX00577675	5	30611233				T	T		TT	TT			129706	UNCHS044030	17	29996330			C	C			CC	CC		129706	UNCHS044030	17	29996330			C	C		CC	CC
87148	UNC8887312	5	30612048				A	A		AA	AA			129707	UNCHS044031	17	30008166			A	A			AA	AA		129707	UNCHS044031	17	30008166			A	A		AA	AA
27668	JAX00577678	5	30613590				G	G		GG	GG			129708	UNCHS044032	17	30010584			C	C			CC	CC		129708	UNCHS044032	17	30010584			C	C		CC	CC
87149	UNC8887461	5	30645773				A	A		AA	AA			68721	UNC27752624	17	30011091			A	G			AG	AG		68721	UNC27752624	17	30011091			A	G		GG	AG
87150	UNC8887771	5	30662181				G	G		GG	GG			129709	UNCHS044033	17	30019853			G	G			GG	GG		129709	UNCHS044033	17	30019853			G	G		GG	GG
101816	UNCHS013829	5	30666393				A	A		AA	AA			68723	UNC27753023	17	30047121			T	T			TT	TT		68723	UNC27753023	17	30047121			T	T		TT	TT
101817	UNCHS013830	5	30669477				T	T		TT	TT			129710	UNCHS044035	17	30059542			T	T			TT	TT		129710	UNCHS044035	17	30059542			T	T		TT	TT
87151	UNC8888527	5	30711937				A	A		AA	AA			129711	UNCHS044036	17	30063024			C	C			CC	CC		129711	UNCHS044036	17	30063024			C	C		CC	CC
87152	UNC8889069	5	30738408				T	T		TT	TT			68724	UNC27753962	17	30109348			C	C			CC	CC		68724	UNC27753962	17	30109348			C	C		CC	CC
27669	JAX00577700	5	30742317				C	C		CC	CC			129712	UNCHS044037	17	30127233			A	A			AA	AA		129712	UNCHS044037	17	30127233			A	A		AA	AA
101818	UNCHS013831	5	30754056				A	A		AA	AA			129713	UNCHS044038	17	30129731			G	A			AG	AG		129713	UNCHS044038	17	30129731			G	A		AA	AG
142004	UNCJPD008817	5	30754757				T	T		TT	TT			68725	UNC27754388	17	30141405			T	C			TC	TC		68725	UNC27754388	17	30141405			T	C		CC	TC
101819	UNCHS013832	5	30756390				A	A		AA	AA			129714	UNCHS044039	17	30145300			C	T			TC	TC		129714	UNCHS044039	17	30145300			C	T		TT	TC
87153	UNC8889701	5	30773594				A	A		AA	AA			68726	UNC27754519	17	30158689			G	A			AG	AG		68726	UNC27754519	17	30158689			G	A		AA	AG
27670	JAX00577708	5	30791773				A	A		AA	AA			129715	UNCHS044041	17	30165265			C	T			TC	TC		129715	UNCHS044041	17	30165265			C	T		TT	TC
87154	UNC8890140	5	30811193				C	C		CC	CC			22294	JAX00435547	17	30195029			C	C			CC	CC		22294	JAX00435547	17	30195029			C	C		CC	CC
87155	UNC8890492	5	30840003				N	N		--	--			129716	UNCHS044043	17	30198709			T	T			TT	TT		129716	UNCHS044043	17	30198709			T	T		TT	TT
14135	JAX00225794	5	30862972				G	G		GG	GG			129717	UNCHS044044	17	30205309			N	N			--	--		129717	UNCHS044044	17	30205309			N	N		--	--
87156	UNC8890830	5	30866448				A	A		AA	AA			68727	UNC27754982	17	30206963			C	C			CC	CC		68727	UNC27754982	17	30206963			C	C		CC	CC
101820	UNCHS013833	5	30875752				A	A		AA	AA			129718	UNCHS044045	17	30226987			G	G			GG	GG		129718	UNCHS044045	17	30226987			G	G		GG	GG
101821	UNCHS013834	5	30878665				T	T		TT	TT			129719	UNCHS044046	17	30229429			T	T			TT	TT		129719	UNCHS044046	17	30229429			T	T		TT	TT
87157	UNC8891218	5	30910222				T	T		TT	TT			68728	UNC27755282	17	30234645			C	C			CC	CC		68728	UNC27755282	17	30234645			C	C		CC	CC
101822	UNCHS013835	5	30935411				T	T		TT	TT			129720	UNCHS044047	17	30242982			A	A			AA	AA		129720	UNCHS044047	17	30242982			A	A		AA	AA
101823	UNCHS013836	5	30938192				T	T		TT	TT			129721	UNCHS044048	17	30246353			T	T			TT	TT		129721	UNCHS044048	17	30246353			T	T		TT	TT
101824	UNCHS013837	5	30940823				A	A		AA	AA			129722	UNCHS044049	17	30247340			G	G			GG	GG		129722	UNCHS044049	17	30247340			G	G		GG	GG
87158	UNC8891544	5	30943016				C	A		AC	AC			129723	UNCHS044050	17	30249834			T	T			TT	TT		129723	UNCHS044050	17	30249834			T	T		TT	TT
101825	UNCHS013838	5	30943016				C	A		AC	AC			129724	UNCHS044051	17	30250132			T	T			TT	TT		129724	UNCHS044051	17	30250132			T	T		TT	TT
27671	JAX00577733	5	30957303				C	T		TC	TC			129725	UNCHS044052	17	30255981			T	T			TT	TT		129725	UNCHS044052	17	30255981			T	T		TT	TT
87159	UNC8891744	5	30969667				C	T		TC	TC			129726	UNCHS044053	17	30257858			G	G			GG	GG		129726	UNCHS044053	17	30257858			G	G		GG	GG
87160	UNC8892103	5	31004326				T	C		TC	TC			129727	UNCHS044054	17	30261095			C	C			CC	CC		129727	UNCHS044054	17	30261095			C	C		CC	CC
136658	UNCJPD002129	5	31010968				C	C		CC	CC			129728	UNCHS044055	17	30292509			G	G			GG	GG		129728	UNCHS044055	17	30292509			G	G		GG	GG
87161	UNC8892642	5	31041823				A	G		AG	AG			129729	UNCHS044056	17	30295547			A	A			AA	AA		129729	UNCHS044056	17	30295547			A	A		AA	AA
27672	JAX00577757	5	31050962				T	C		TC	TC			129730	UNCHS044057	17	30295836			A	G			AG	AG		129730	UNCHS044057	17	30295836			A	G		GG	AG
101826	UNCHS013839	5	31065953				C	C		CC	CC			129731	UNCHS044058	17	30298840			G	G			GG	GG		129731	UNCHS044058	17	30298840			G	G		GG	GG
101827	UNCHS013840	5	31068688				C	A		AC	AC			68729	UNC27755856	17	30313868			G	G			GG	GG		68729	UNC27755856	17	30313868			G	G		GG	GG
87162	UNC8893302	5	31077134				C	T		TC	TC			22295	JAX00435580	17	30340095			C	C			CC	CC		22295	JAX00435580	17	30340095			C	C		CC	CC
87163	UNC8893942	5	31113177				T	C		TC	TC			22296	JAX00435581	17	30340485			C	C			CC	CC		22296	JAX00435581	17	30340485			C	C		CC	CC
101828	UNCHS013841	5	31121920				A	G		AG	AG			68730	UNC27756043	17	30341341			T	T			TT	TT		68730	UNC27756043	17	30341341			T	T		TT	TT
101829	UNCHS013842	5	31130943				N	N		TT	TT			68731	UNC27756287	17	30366613			A	G			AG	AG		68731	UNC27756287	17	30366613			A	G		GG	AG
87164	UNC8894260	5	31142043				C	C		CC	CC			129732	UNCHS044060	17	30398501			A	C			AC	AC		129732	UNCHS044060	17	30398501			A	C		CC	AC
101830	UNCHS013843	5	31161797				A	A		AA	AA			22297	JAX00435598	17	30410154			T	C			TC	TC		22297	JAX00435598	17	30410154			T	C		CC	TC
101831	UNCHS013844	5	31165878				C	C		CC	CC			68732	UNC27756774	17	30417751			G	G			GG	GG		68732	UNC27756774	17	30417751			G	G		GG	GG
87165	UNC8894712	5	31172263				C	C		CC	CC			129733	UNCHS044061	17	30422549			G	G			GG	GG		129733	UNCHS044061	17	30422549			G	G		GG	GG
27673	JAX00577789	5	31173674				G	G		GG	GG			129734	UNCHS044062	17	30427338			T	T			TT	TT		129734	UNCHS044062	17	30427338			T	T		TT	TT
101832	UNCHS013845	5	31211588				C	C		CC	CC			68734	UNC27757150	17	30465210			A	A			AA	AA		68734	UNC27757150	17	30465210			A	A		AA	AA
87166	UNC8895094	5	31214050				C	C		CC	CC			22298	JAX00435622	17	30480280			C	T			TC	TC		22298	JAX00435622	17	30480280			C	T		TT	TC
101833	UNCHS013846	5	31214506				T	T		TT	TT			22299	JAX00435627	17	30492863			G	G			GG	GG		22299	JAX00435627	17	30492863			G	G		GG	GG
87168	UNC8895346	5	31236409				T	T		TT	TT			22300	JAX00435631	17	30496699			C	C			CC	CC		22300	JAX00435631	17	30496699			C	C		CC	CC
27674	JAX00577814	5	31257327				G	A		AG	AG			129735	UNCHS044063	17	30512676			N	N			--	--		129735	UNCHS044063	17	30512676			N	N		--	--
87169	UNC8895648	5	31261975				G	A		AG	AG			140214	UNCJPD006595	17	30512813			C	C			CC	CC		140214	UNCJPD006595	17	30512813			C	C		CC	CC
101834	UNCHS013847	5	31276123				T	T		TT	TT			129736	UNCHS044064	17	30516075			G	G			GG	GG		129736	UNCHS044064	17	30516075			G	G		GG	GG
101835	UNCHS013848	5	31279000				G	G		GG	GG			129737	UNCHS044065	17	30524501			G	G			GG	GG		129737	UNCHS044065	17	30524501			G	G		GG	GG
27675	JAX00577820	5	31281178				A	A		AA	AA			68736	UNC27757732	17	30526735			T	T			TT	TT		68736	UNC27757732	17	30526735			T	T		TT	TT
87170	UNC8896399	5	31305122				G	G		GG	GG			129738	UNCHS044066	17	30527166			T	T			TT	TT		129738	UNCHS044066	17	30527166			T	T		TT	TT
27676	JAX00577825	5	31308564				T	C		TC	TC			129739	UNCHS044067	17	30538869			A	A			AA	AA		129739	UNCHS044067	17	30538869			A	A		AA	AA
101836	UNCHS013849	5	31376935				C	C		CC	CC			129740	UNCHS044068	17	30542014			T	T			TT	TT		129740	UNCHS044068	17	30542014			T	T		TT	TT
101837	UNCHS013850	5	31379531				A	A		AA	AA			129741	UNCHS044069	17	30548737			G	G			GG	GG		129741	UNCHS044069	17	30548737			G	G		GG	GG
87171	UNC8897625	5	31400928				G	A		AG	AG			129742	UNCHS044070	17	30551829			G	G			GG	GG		129742	UNCHS044070	17	30551829			G	G		GG	GG
101838	UNCHS013851	5	31407621				G	G		GG	GG			129743	UNCHS044071	17	30552223			C	C			CC	CC		129743	UNCHS044071	17	30552223			C	C		CC	CC
101839	UNCHS013852	5	31410032				G	G		GG	GG			68737	UNC27757957	17	30555657			C	C			CC	CC		68737	UNC27757957	17	30555657			C	C		CC	CC
87172	UNC8898146	5	31439833				T	C		TC	TC			129744	UNCHS044072	17	30555657			C	C			CC	CC		129744	UNCHS044072	17	30555657			C	C		CC	CC
101840	UNCHS013854	5	31462024				C	C		CC	CC			129745	UNCHS044073	17	30570558			G	G			GG	GG		129745	UNCHS044073	17	30570558			G	G		GG	GG
87173	UNC8898455	5	31476710				C	C		CC	CC			129746	UNCHS044074	17	30574278			A	A			AA	AA		129746	UNCHS044074	17	30574278			A	A		AA	AA
27677	JAX00577858	5	31493124				A	A		AA	AA			68738	UNC27758212	17	30582836			T	C			TC	TC		68738	UNC27758212	17	30582836			T	C		CC	TC
87174	UNC8898671	5	31506599				T	T		TT	TT			9210	JAX00074960	17	30582926			N	N			--	--		9210	JAX00074960	17	30582926			N	N		--	--
101841	UNCHS013855	5	31514430				G	G		GG	GG			22301	JAX00435674	17	30602715			G	G			GG	GG		22301	JAX00435674	17	30602715			G	G		GG	GG
101842	UNCHS013856	5	31516648				A	A		AA	AA			142450	UNCJPD009290	17	30605172			G	G			GG	GG		142450	UNCJPD009290	17	30605172			G	G		GG	GG
87175	UNC8898918	5	31539011				A	A		AA	AA			129747	UNCHS044075	17	30620348			T	T			TT	TT		129747	UNCHS044075	17	30620348			T	T		TT	TT
87176	UNC8899095	5	31567932				A	G		AG	AG			68739	UNC27758512	17	30622269			G	G			GG	GG		68739	UNC27758512	17	30622269			G	G		GG	GG
101843	UNCHS013858	5	31575283				G	T		TG	TG			129748	UNCHS044076	17	30622796			G	G			GG	GG		129748	UNCHS044076	17	30622796			G	G		GG	GG
27678	JAX00577871	5	31581689				A	A		AA	AA			129749	UNCHS044077	17	30627043			G	G			GG	GG		129749	UNCHS044077	17	30627043			G	G		GG	GG
87177	UNC8899415	5	31606174				C	C		CC	CC			129750	UNCHS044078	17	30629565			A	A			AA	AA		129750	UNCHS044078	17	30629565			A	A		AA	AA
136659	UNCJPD002130	5	31618755				N	N		--	--			68740	UNC27759014	17	30669164			N	N			TT	TT		68740	UNC27759014	17	30669164			N	N		TT	TT
87178	UNC8899860	5	31642257				N	H		AG	AG			129751	UNCHS044079	17	30690290			C	C			CC	CC		129751	UNCHS044079	17	30690290			C	C		CC	CC
87179	UNC8900045	5	31671412				C	C		CC	CC			129752	UNCHS044080	17	30696689			A	A			AA	AA		129752	UNCHS044080	17	30696689			A	A		AA	AA
87180	UNC8900332	5	31699229				N	N		GG	GG			68741	UNC27759431	17	30699124			T	T			TT	TT		68741	UNC27759431	17	30699124			T	T		TT	TT
87181	UNC8900422	5	31731839				H	H		TG	TG			129753	UNCHS044081	17	30700911			H	C			TC	TC		129753	UNCHS044081	17	30700911			H	C		CC	TC
87182	UNC8900750	5	31772217				T	T		TT	TT			129754	UNCHS044082	17	30706380			H	A			AC	AC		129754	UNCHS044082	17	30706380			H	A		AA	AC
87184	UNC8901129	5	31802283				C	T		TC	TC			9211	JAX00074968	17	30716474			A	A			AA	AA		9211	JAX00074968	17	30716474			A	A		AA	AA
87185	UNC8901484	5	31823072				C	T		TC	TC			68742	UNC27759648	17	30720467			T	T			TT	TT		68742	UNC27759648	17	30720467			T	T		TT	TT
101844	UNCHS013859	5	31845442				T	T		TT	TT			129755	UNCHS044083	17	30783689			C	C			CC	CC		129755	UNCHS044083	17	30783689			C	C		CC	CC
101845	UNCHS013860	5	31847904				T	C		TC	TC			129756	UNCHS044084	17	30786217			N	N			--	--		129756	UNCHS044084	17	30786217			N	N		--	--
87186	UNC8902021	5	31866623				A	G		AG	AG			129757	UNCHS044085	17	30787595			G	G			GG	GG		129757	UNCHS044085	17	30787595			G	G		GG	GG
87187	UNC8902580	5	31903250				T	C		TC	TC			129758	UNCHS044086	17	30790596			A	A			AA	AA		129758	UNCHS044086	17	30790596			A	A		AA	AA
11030	JAX00128483	5	31914701				T	C		TC	TC			68744	UNC27760404	17	30803724			C	C			CC	CC		68744	UNC27760404	17	30803724			C	C		CC	CC
101846	UNCHS013861	5	31916315				C	T		TC	TC			68745	UNC27760645	17	30834370			T	T			TT	TT		68745	UNC27760645	17	30834370			T	T		TT	TT
101847	UNCHS013862	5	31919229				A	A		AA	AA			129759	UNCHS044087	17	30856030			N	N			--	--		129759	UNCHS044087	17	30856030			N	N		--	--
27679	JAX00577914	5	31920468				A	A		AA	AA			129760	UNCHS044088	17	30860485			T	T			TT	TT		129760	UNCHS044088	17	30860485			T	T		TT	TT
87188	UNC8903549	5	31964543				G	H		AG	AG			68746	UNC27760878	17	30868808			N	N			--	--		68746	UNC27760878	17	30868808			N	N		--	--
27680	JAX00577920	5	31965183				A	A		AA	AA			129761	UNCHS044089	17	30870982			H	C			AC	AC		129761	UNCHS044089	17	30870982			H	C		CC	AC
101848	UNCHS013863	5	31970579				T	T		TT	TT			129762	UNCHS044090	17	30874137			G	A			AG	AG		129762	UNCHS044090	17	30874137			G	A		AA	AG
101849	UNCHS013865	5	31982100				G	G		GG	GG			129763	UNCHS044091	17	30900070			N	N			--	--		129763	UNCHS044091	17	30900070			N	N		--	--
87189	UNC8904023	5	32002548				T	T		TT	TT			129764	UNCHS044092	17	30902677			T	C			--	--		129764	UNCHS044092	17	30902677			T	C		CC	--
87190	UNC8904364	5	32034526				A	A		AA	AA			129765	UNCHS044093	17	30907175			G	G			GG	GG		129765	UNCHS044093	17	30907175			G	G		GG	GG
101850	UNCHS013867	5	32034526				A	A		AA	AA			129766	UNCHS044094	17	30910088			C	C			CC	CC		129766	UNCHS044094	17	30910088			C	C		CC	CC
136660	UNCJPD002132	5	32040058				N	N		--	--			68747	UNC27761262	17	30910529			C	C			CC	CC		68747	UNC27761262	17	30910529			C	C		CC	CC
101851	UNCHS013868	5	32043872				C	C		CC	CC			68748	UNC27761380	17	30931374			G	G			GG	GG		68748	UNC27761380	17	30931374			G	G		GG	GG
87191	UNC8904955	5	32072412				A	A		AA	AA			129767	UNCHS044095	17	30933643			N	N			--	--		129767	UNCHS044095	17	30933643			N	N		--	--
101852	UNCHS013869	5	32114668				T	T		TT	TT			129768	UNCHS044096	17	30936591			T	T			TT	TT		129768	UNCHS044096	17	30936591			T	T		TT	TT
87192	UNC8905523	5	32116653				G	T		TG	TG			140215	UNCJPD006596	17	30947727			C	C			CC	CC		140215	UNCJPD006596	17	30947727			C	C		CC	CC
101854	UNCHS013871	5	32117877				A	G		AG	AG			9212	JAX00074986	17	30951354			N	N			--	--		9212	JAX00074986	17	30951354			N	N		--	--
101853	UNCHS013870	5	32120632				A	A		AA	AA			68749	UNC27761784	17	30978300			N	T			TT	TT		68749	UNC27761784	17	30978300			N	T		TT	TT
101855	UNCHS013872	5	32120632				A	A		AA	AA			68751	UNC27762420	17	31026733			T	T			TT	TT		68751	UNC27762420	17	31026733			T	T		TT	TT
87193	UNC8905711	5	32136755				A	A		AA	AA			142134	UNCJPD008960	17	31033520			N	N			--	--		142134	UNCJPD008960	17	31033520			N	N		--	--
87194	UNC8906005	5	32167895				A	A		AA	AA			68752	UNC27762856	17	31061912			T	T			TT	TT		68752	UNC27762856	17	31061912			T	T		TT	TT
101856	UNCHS013873	5	32198127				G	G		GG	GG			129769	UNCHS044097	17	31087761			A	A			AA	AA		129769	UNCHS044097	17	31087761			A	A		AA	AA
87195	UNC8906296	5	32201806				A	A		AA	AA			68753	UNC27763409	17	31088912			T	T			TT	TT		68753	UNC27763409	17	31088912			T	T		TT	TT
101857	UNCHS013874	5	32203574				A	A		AA	AA			129770	UNCHS044098	17	31089894			T	T			TT	TT		129770	UNCHS044098	17	31089894			T	T		TT	TT
101858	UNCHS013875	5	32207617				A	A		AA	AA			9213	JAX00074999	17	31118972			G	G			GG	GG		9213	JAX00074999	17	31118972			G	G		GG	GG
101859	UNCHS013876	5	32212245				T	T		TT	TT			68754	UNC27764199	17	31120656			C	C			CC	CC		68754	UNC27764199	17	31120656			C	C		CC	CC
101860	UNCHS013877	5	32231327				G	G		GG	GG			22302	JAX00435789	17	31131018			T	T			TT	TT		22302	JAX00435789	17	31131018			T	T		TT	TT
87196	UNC8906684	5	32233555				A	A		AA	AA			68755	UNC27764688	17	31146730			A	A			AA	AA		68755	UNC27764688	17	31146730			A	A		AA	AA
101861	UNCHS013878	5	32233798				T	T		TT	TT			22303	JAX00435799	17	31147026			C	C			CC	CC		22303	JAX00435799	17	31147026			C	C		CC	CC
87197	UNC8907138	5	32271156				C	C		CC	CC			22304	JAX00435811	17	31152233			C	C			CC	CC		22304	JAX00435811	17	31152233			C	C		CC	CC
27681	JAX00577966	5	32271249				T	T		TT	TT			68756	UNC27765686	17	31203217			T	T			TT	TT		68756	UNC27765686	17	31203217			T	T		TT	TT
87198	UNC8907422	5	32301939				G	G		GG	GG			68758	UNC27765901	17	31216440			A	G			AG	AG		68758	UNC27765901	17	31216440			A	G		GG	AG
101862	UNCHS013879	5	32315902				G	G		GG	GG			22305	JAX00435829	17	31249569			T	T			TT	TT		22305	JAX00435829	17	31249569			T	T		TT	TT
101863	UNCHS013880	5	32321009				G	G		GG	GG			68760	UNC27766827	17	31269818			G	G			GG	GG		68760	UNC27766827	17	31269818			G	G		GG	GG
87199	UNC8907734	5	32336592				A	A		AA	AA			68761	UNC27767093	17	31280270			C	C			CC	CC		68761	UNC27767093	17	31280270			C	C		CC	CC
101864	UNCHS013881	5	32341820				C	C		CC	CC			68762	UNC27767222	17	31328140			A	A			AA	AA		68762	UNC27767222	17	31328140			A	A		AA	AA
101865	UNCHS013882	5	32346014				T	T		TT	TT			129771	UNCHS044100	17	31336853			C	C			CC	CC		129771	UNCHS044100	17	31336853			C	C		CC	CC
87201	UNC8907964	5	32361059				T	T		TT	TT			68763	UNC27767776	17	31364255			A	A			AA	AA		68763	UNC27767776	17	31364255			A	A		AA	AA
101866	UNCHS013883	5	32369248				G	G		GG	GG			142645	UNCJPD009502	17	31371978			N	N			--	--		142645	UNCJPD009502	17	31371978			N	N		--	--
101867	UNCHS013884	5	32373547				G	G		GG	GG			140216	UNCJPD006598	17	31390611			G	G			GG	GG		140216	UNCJPD006598	17	31390611			G	G		GG	GG
101868	UNCHS013885	5	32387870				C	C		CC	CC			68764	UNC27768231	17	31395584			C	T			TC	TC		68764	UNC27768231	17	31395584			C	T		TT	TC
101869	UNCHS013886	5	32390607				T	T		TT	TT			129772	UNCHS044101	17	31399818			C	C			CC	CC		129772	UNCHS044101	17	31399818			C	C		CC	CC
87202	UNC8908479	5	32397950				A	A		AA	AA			129773	UNCHS044102	17	31407748			N	N			--	--		129773	UNCHS044102	17	31407748			N	N		--	--
101870	UNCHS013887	5	32411584				A	A		AA	AA			129774	UNCHS044103	17	31415781			G	T			TG	TG		129774	UNCHS044103	17	31415781			G	T		TT	TG
101871	UNCHS013888	5	32413762				G	G		GG	GG			129776	UNCHS044105	17	31418235			T	T			TT	TT		129776	UNCHS044105	17	31418235			T	T		TT	TT
87203	UNC8908815	5	32416929				A	A		AA	AA			129542	UNCHS043853	17	31422991			C	C			CC	CC		129542	UNCHS043853	17	31422991			C	C		CC	CC
27682	JAX00578010	5	32429986				C	C		CC	CC			129777	UNCHS044106	17	31426409			N	N			TT	TT		129777	UNCHS044106	17	31426409			N	N		TT	TT
101872	UNCHS013889	5	32444519				T	T		TT	TT			68765	UNC27768354	17	31433739			T	C			TC	TC		68765	UNC27768354	17	31433739			T	C		CC	TC
101873	UNCHS013890	5	32450212				A	A		AA	AA			68766	UNC27768575	17	31466441			T	C			TC	TC		68766	UNC27768575	17	31466441			T	C		CC	TC
136661	UNCJPD002133	5	32467643				G	G		GG	GG			68767	UNC27768806	17	31477612			T	T			TT	TT		68767	UNC27768806	17	31477612			T	T		TT	TT
87204	UNC8909609	5	32495867				T	T		TT	TT			129778	UNCHS044108	17	31483237			C	T			TC	TC		129778	UNCHS044108	17	31483237			C	T		TT	TC
27683	JAX00578021	5	32509558				T	T		TT	TT			68768	UNC27768916	17	31485052			C	C			CC	CC		68768	UNC27768916	17	31485052			C	C		CC	CC
101874	UNCHS013891	5	32510989				A	A		AA	AA			68769	UNC27768995	17	31490567			T	T			TT	TT		68769	UNC27768995	17	31490567			T	T		TT	TT
87205	UNC8910031	5	32522672				N	N		--	--			129779	UNCHS044109	17	31490643			T	C			TC	TC		129779	UNCHS044109	17	31490643			T	C		CC	TC
27684	JAX00578028	5	32524623				G	G		GG	GG			129780	UNCHS044110	17	31493472			A	A			AA	AA		129780	UNCHS044110	17	31493472			A	A		AA	AA
27685	JAX00578029	5	32541225				T	T		TT	TT			129781	UNCHS044111	17	31499194			G	T			TG	TG		129781	UNCHS044111	17	31499194			G	T		TT	TG
101875	UNCHS013893	5	32561571				T	T		TT	TT			68770	UNC27769233	17	31501387			A	A			AA	AA		68770	UNC27769233	17	31501387			A	A		AA	AA
101876	UNCHS013894	5	32565891				A	A		AA	AA			129782	UNCHS044112	17	31501387			A	A			AA	AA		129782	UNCHS044112	17	31501387			A	A		AA	AA
87206	UNC8910709	5	32567855				A	A		AA	AA			129783	UNCHS044113	17	31502736			T	T			TT	TT		129783	UNCHS044113	17	31502736			T	T		TT	TT
27686	JAX00578040	5	32580998				T	T		TT	TT			68771	UNC27769297	17	31504758			T	C			TC	TC		68771	UNC27769297	17	31504758			T	C		CC	TC
87207	UNC8911036	5	32597068				A	A		AA	AA			22306	JAX00435945	17	31504982			T	C			TC	TC		22306	JAX00435945	17	31504982			T	C		CC	TC
101877	UNCHS013895	5	32604932				G	G		GG	GG			129784	UNCHS044114	17	31505248			T	C			TC	TC		129784	UNCHS044114	17	31505248			T	C		CC	TC
101878	UNCHS013896	5	32612113				A	A		AA	AA			68772	UNC27769441	17	31512497			T	C			TC	TC		68772	UNC27769441	17	31512497			T	C		CC	TC
11031	JAX00128535	5	32622291				C	C		CC	CC			68773	UNC27769528	17	31517458			C	C			CC	CC		68773	UNC27769528	17	31517458			C	C		CC	CC
87208	UNC8911243	5	32624268				C	C		CC	CC			68774	UNC27769577	17	31520621			T	C			TC	TC		68774	UNC27769577	17	31520621			T	C		CC	TC
11032	JAX00128538	5	32642620				T	T		TT	TT			68775	UNC27769668	17	31525684			C	T			TC	TC		68775	UNC27769668	17	31525684			C	T		TT	TC
87209	UNC8911672	5	32669248				T	T		TT	TT			68776	UNC27769855	17	31533125			G	A			AG	AG		68776	UNC27769855	17	31533125			G	A		AA	AG
27687	JAX00578059	5	32675451				G	G		GG	GG			68777	UNC27769910	17	31536602			C	C			CC	CC		68777	UNC27769910	17	31536602			C	C		CC	CC
101879	UNCHS013897	5	32678930				T	T		TT	TT			68778	UNC27770110	17	31544794			C	C			CC	CC		68778	UNC27770110	17	31544794			C	C		CC	CC
101880	UNCHS013898	5	32681301				A	A		AA	AA			129785	UNCHS044115	17	31546543			T	C			TC	TC		129785	UNCHS044115	17	31546543			T	C		CC	TC
101881	UNCHS013899	5	32686763				T	T		TT	TT			68779	UNC27770233	17	31551325			G	G			GG	GG		68779	UNC27770233	17	31551325			G	G		GG	GG
101882	UNCHS013900	5	32689051				G	G		GG	GG			68780	UNC27770254	17	31552531			A	G			AG	AG		68780	UNC27770254	17	31552531			A	G		GG	AG
87210	UNC8912067	5	32695498				C	C		CC	CC			129786	UNCHS044116	17	31552531			A	G			AG	AG		129786	UNCHS044116	17	31552531			A	G		GG	AG
142297	UNCJPD009128	5	32719310				T	T		TT	TT			68781	UNC27770406	17	31559665			A	A			AA	AA		68781	UNC27770406	17	31559665			A	A		AA	AA
87211	UNC8912495	5	32729229				A	A		AA	AA			68782	UNC27770468	17	31564338			C	C			CC	CC		68782	UNC27770468	17	31564338			C	C		CC	CC
27688	JAX00578072	5	32748748				G	G		GG	GG			22307	JAX00435967	17	31564712			T	T			TT	TT		22307	JAX00435967	17	31564712			T	T		TT	TT
87212	UNC8912809	5	32763138				T	T		TT	TT			68783	UNC27770552	17	31570831			G	G			GG	GG		68783	UNC27770552	17	31570831			G	G		GG	GG
101883	UNCHS013901	5	32774790				T	T		TT	TT			68784	UNC27770592	17	31574994			N	T			--	--		68784	UNC27770592	17	31574994			N	T		TT	TC
101884	UNCHS013902	5	32778341				C	C		CC	CC			68785	UNC27770691	17	31581269			A	A			AA	AA		68785	UNC27770691	17	31581269			A	A		AA	AA
87213	UNC8912900	5	32783726				T	T		TT	TT			68786	UNC27770721	17	31587236			C	C			CC	CC		68786	UNC27770721	17	31587236			C	C		CC	CC
11033	JAX00128549	5	32801178				A	A		AA	AA			68787	UNC27770779	17	31591926			G	G			GG	GG		68787	UNC27770779	17	31591926			G	G		GG	GG
87214	UNC8913011	5	32804820				G	G		GG	GG			68788	UNC27770912	17	31599216			G	A			AG	AG		68788	UNC27770912	17	31599216			G	A		AA	AG
87215	UNC8913227	5	32822123				T	T		TT	TT			68789	UNC27770978	17	31606382			C	T			TC	TC		68789	UNC27770978	17	31606382			C	T		TT	TC
87216	UNC8913320	5	32834561				C	C		CC	CC			129787	UNCHS044117	17	31608307	31471362		G	A			AG	AG		129787	UNCHS044117	17	31608307	31471362		G	A		AA	AG
87217	UNC8913432	5	32850887				A	A		AA	AA			129788	UNCHS044118	17	31610857	31473912		A	C			AC	AC		129788	UNCHS044118	17	31610857	31473912		A	C		AC	AC
87219	UNC8913895	5	32876056				N	N		--	--			68790	UNC27771036	17	31612002			T	C			--	TC		68790	UNC27771036	17	31612002			T	C		--	TT
87220	UNC8914073	5	32891913				C	C		CC	CC			68791	UNC27771124	17	31619232			T	T			TT	TT		68791	UNC27771124	17	31619232			T	T		TT	TT
87221	UNC8914231	5	32908828				T	T		TT	TT			68792	UNC27771211	17	31623389			G	A			--	AG		68792	UNC27771211	17	31623389			G	A		AG	AG
87222	UNC8914357	5	32927995				G	G		GG	GG			68793	UNC27771327	17	31628946			A	G			AG	AG		68793	UNC27771327	17	31628946			A	G		AG	AG
101885	UNCHS013903	5	32935985				G	G		GG	GG			9214	JAX00075037	17	31631668			G	G			GG	GG		9214	JAX00075037	17	31631668			G	G		GG	GG
101886	UNCHS013904	5	32938435				A	A		AA	AA			68794	UNC27771405	17	31634823			A	A			AA	AA		68794	UNC27771405	17	31634823			A	A		AA	AA
87223	UNC8914468	5	32944067				A	A		AA	AA			68795	UNC27771470	17	31639799			A	A			AA	AA		68795	UNC27771470	17	31639799			A	A		AA	AA
101887	UNCHS013905	5	32950651				C	C		CC	CC			68796	UNC27771541	17	31644368			G	G			GG	GG		68796	UNC27771541	17	31644368			G	G		GG	GG
101888	UNCHS013906	5	32953424				A	A		AA	AA			68797	UNC27771662	17	31650269			T	T			TT	TT		68797	UNC27771662	17	31650269			T	T		TT	TT
27689	JAX00578094	5	32956709				A	A		AA	AA			68798	UNC27771779	17	31655401			T	T			TT	TT		68798	UNC27771779	17	31655401			T	T		TT	TT
87224	UNC8914581	5	32962298				A	A		AA	AA			68800	UNC27772188	17	31679323			C	C			CC	CC		68800	UNC27772188	17	31679323			C	C		CC	CC
136662	UNCJPD002134	5	32971280				C	C		CC	CC			129789	UNCHS044119	17	31703668			G	G			GG	GG		129789	UNCHS044119	17	31703668			G	G		GG	GG
87225	UNC8914649	5	32985872				A	A		AA	AA			129790	UNCHS044120	17	31707355			C	C			CC	CC		129790	UNCHS044120	17	31707355			C	C		CC	CC
11034	JAX00128564	5	32988099				G	G		GG	GG			140217	UNCJPD006599	17	31707444			A	A			AA	AA		140217	UNCJPD006599	17	31707444			A	A		AA	AA
87226	UNC8914680	5	32994105				C	C		CC	CC			68801	UNC27772495	17	31707789			T	C			TC	TC		68801	UNC27772495	17	31707789			T	C		TC	TC
87227	UNC8914826	5	33015178				A	A		AA	AA			129791	UNCHS044121	17	31749055			A	G			AG	AG		129791	UNCHS044121	17	31749055			A	G		AG	AG
87228	UNC8914882	5	33066827				C	C		CC	CC			129792	UNCHS044122	17	31751990			G	G			GG	GG		129792	UNCHS044122	17	31751990			G	G		GG	GG
101889	UNCHS013907	5	33078175				C	C		CC	CC			129793	UNCHS044123	17	31756172			A	G			AG	AG		129793	UNCHS044123	17	31756172			A	G		AG	AG
136663	UNCJPD002135	5	33080515				G	G		GG	GG			129794	UNCHS044124	17	31762647			T	T			TT	TT		129794	UNCHS044124	17	31762647			T	T		TT	TT
141452	UNCJPD008224	5	33080831				N	N		AC	CC			68802	UNC27773383	17	31768101			C	C			CC	CC		68802	UNC27773383	17	31768101			C	C		CC	CC
101890	UNCHS013908	5	33085121				C	C		CC	CC			68803	UNC27773838	17	31812597			N	G			GG	GG		68803	UNC27773838	17	31812597			N	G		GG	GG
87229	UNC8914954	5	33087005				G	G		GG	GG			34065	sanger1840	17	31819165			G	G			GG	GG		34065	sanger1840	17	31819165			G	G		GG	GG
87230	UNC8915106	5	33107732				G	G		GG	GG			34066	sanger1840q	17	31819165			G	G			GG	GG		34066	sanger1840q	17	31819165			G	G		GG	GG
87231	UNC8915366	5	33140750				T	T		TT	TT			68804	UNC27774275	17	31836673			C	C			CC	CC		68804	UNC27774275	17	31836673			C	C		CC	CC
27690	JAX00578114	5	33151064				T	T		TT	TT			129795	UNCHS044126	17	31865560			T	C			TC	TC		129795	UNCHS044126	17	31865560			T	C		TC	TC
87232	UNC8915483	5	33158549				G	G		GG	GG			22308	JAX00436049	17	31870304			C	T			TC	TC		22308	JAX00436049	17	31870304			C	T		TC	TC
87233	UNC8915566	5	33175513				T	T		TT	TT			129796	UNCHS044127	17	31870501			G	A			AG	AG		129796	UNCHS044127	17	31870501			G	A		AG	AG
87234	UNC8915658	5	33194984				G	G		GG	GG			129797	UNCHS044128	17	31873115			N	N			--	--		129797	UNCHS044128	17	31873115			N	N		--	--
87235	UNC8915784	5	33205260				C	C		CC	CC			68805	UNC27775382	17	31903252			G	G			GG	GG		68805	UNC27775382	17	31903252			G	G		GG	GG
87236	UNC8916107	5	33229432				G	G		GG	GG			22309	JAX00436077	17	31908425			A	A			AA	AA		22309	JAX00436077	17	31908425			A	A		AA	AA
101891	UNCHS013909	5	33244702				G	G		GG	GG			22310	JAX00436084	17	31931405			C	C			CC	CC		22310	JAX00436084	17	31931405			C	C		CC	CC
101892	UNCHS013910	5	33247219				G	G		GG	GG			22311	JAX00436094	17	31940630			C	C			CC	CC		22311	JAX00436094	17	31940630			C	C		CC	CC
87237	UNC8916351	5	33247828				T	T		TT	TT			68806	UNC27776239	17	31953799			G	A			AG	AG		68806	UNC27776239	17	31953799			G	A		AG	AG
87238	UNC8916597	5	33266777				T	T		TT	TT			129798	UNCHS044129	17	31975749			G	G			GG	GG		129798	UNCHS044129	17	31975749			G	G		GG	GG
87239	UNC8916894	5	33284401				C	C		CC	CC			68808	UNC27776893	17	32002900			T	T			TT	TT		68808	UNC27776893	17	32002900			T	T		TT	TT
101893	UNCHS013911	5	33300267				A	A		AA	AA			22312	JAX00436143	17	32034063			G	A			AG	AG		22312	JAX00436143	17	32034063			G	A		AG	AG
101894	UNCHS013912	5	33302733				G	G		GG	GG			129799	UNCHS044131	17	32050449			G	A			AG	AG		129799	UNCHS044131	17	32050449			G	A		AG	--
11035	JAX00128585	5	33312247				A	A		AA	AA			129800	UNCHS044132	17	32052850			C	C			CC	CC		129800	UNCHS044132	17	32052850			C	C		CC	CC
87240	UNC8917569	5	33317770				T	T		TT	TT			68809	UNC27777825	17	32062909			A	G			AG	AG		68809	UNC27777825	17	32062909			A	G		AG	AG
87241	UNC8917766	5	33332512				C	C		CC	CC			129801	UNCHS044133	17	32073004			T	C			TC	TC		129801	UNCHS044133	17	32073004			T	C		TC	TC
87242	UNC8918074	5	33353066				G	G		GG	GG			129802	UNCHS044134	17	32075796			G	N			GG	GG		129802	UNCHS044134	17	32075796			G	N		GG	GG
87243	UNC8918215	5	33371673				T	T		TT	TT			129803	UNCHS044135	17	32079772			G	G			GG	GG		129803	UNCHS044135	17	32079772			G	G		GG	GG
87244	UNC8918424	5	33386654				G	G		GG	GG			129804	UNCHS044136	17	32082041			C	C			CC	CC		129804	UNCHS044136	17	32082041			C	C		CC	CC
11036	JAX00128593	5	33399334				G	G		GG	GG			129805	UNCHS044139	17	32119848			C	C			CC	CC		129805	UNCHS044139	17	32119848			C	C		CC	CC
87245	UNC8918750	5	33409016				T	T		TT	TT			129806	UNCHS044140	17	32122210			A	G			AG	AG		129806	UNCHS044140	17	32122210			A	G		AG	AG
101895	UNCHS013913	5	33419298				T	T		TT	TT			68810	UNC27778611	17	32128306			A	A			AA	AA		68810	UNC27778611	17	32128306			A	A		AA	AA
101896	UNCHS013914	5	33421893				T	T		TT	TT			129807	UNCHS044141	17	32133082			C	A			AC	AC		129807	UNCHS044141	17	32133082			C	A		AC	AC
136664	UNCJPD002136	5	33431116				C	C		CC	CC			129808	UNCHS044142	17	32135324			G	G			GG	GG		129808	UNCHS044142	17	32135324			G	G		GG	GG
87246	UNC8919184	5	33443942				A	G		AG	AG			68811	UNC27778991	17	32162911			C	C			CC	CC		68811	UNC27778991	17	32162911			C	C		CC	CC
27691	JAX00578154	5	33449960				G	A		AG	AG			129809	UNCHS044143	17	32162911			C	C			CC	CC		129809	UNCHS044143	17	32162911			C	C		CC	CC
87248	UNC8919497	5	33461991				G	G		GG	GG			129810	UNCHS044144	17	32165872			T	T			TT	TT		129810	UNCHS044144	17	32165872			T	T		TT	TT
87249	UNC8919978	5	33495557				T	C		TC	TC			129811	UNCHS044145	17	32186508			T	T			TT	TT		129811	UNCHS044145	17	32186508			T	T		TT	TT
87250	UNC8920390	5	33514388				T	C		TC	TC			129812	UNCHS044146	17	32191974			C	T			TC	TC		129812	UNCHS044146	17	32191974			C	T		--	TC
87251	UNC8920690	5	33535232				G	A		AG	AG			68813	UNC27779754	17	32217372			G	G			GG	GG		68813	UNC27779754	17	32217372			G	G		GG	GG
87252	UNC8921037	5	33549984				G	A		AG	AG			140218	UNCJPD006600	17	32224013			G	A			AG	AG		140218	UNCJPD006600	17	32224013			G	A		AG	AG
87253	UNC8921317	5	33569670				T	C		TC	TC			22313	JAX00436232	17	32241980			C	C			CC	CC		22313	JAX00436232	17	32241980			C	C		CC	CC
27692	JAX00578182	5	33580516				G	G		GG	GG			68814	UNC27780292	17	32255498			C	C			CC	CC		68814	UNC27780292	17	32255498			C	C		CC	CC
87254	UNC8921405	5	33586352				C	A		AC	AC			68815	UNC27780949	17	32316601			T	T			TT	TT		68815	UNC27780949	17	32316601			T	T		TT	TT
87255	UNC8921416	5	33598321				N	N		--	--			68816	UNC27781090	17	32334550			G	G			GG	GG		68816	UNC27781090	17	32334550			G	G		GG	GG
101897	UNCHS013915	5	33598321				N	N		--	--			22314	JAX00436267	17	32347418			G	G			GG	GG		22314	JAX00436267	17	32347418			G	G		GG	GG
101898	UNCHS013916	5	33604574				C	T		TC	TC			129813	UNCHS044147	17	32351274			T	T			TT	TT		129813	UNCHS044147	17	32351274			T	T		TT	TT
87256	UNC8921483	5	33621038				C	T		TC	TC			129814	UNCHS044149	17	32370292			T	T			TT	TT		129814	UNCHS044149	17	32370292			T	T		TT	TT
87257	UNC8921630	5	33639095				N	N		TC	TC			129815	UNCHS044150	17	32373572			G	G			GG	GG		129815	UNCHS044150	17	32373572			G	G		GG	GG
87258	UNC8921713	5	33648960				C	T		TC	TC			22315	JAX00436272	17	32382254			C	C			CC	CC		22315	JAX00436272	17	32382254			C	C		CC	CC
87259	UNC8921946	5	33675390				C	C		CC	CC			129816	UNCHS044151	17	32397993			G	G			GG	GG		129816	UNCHS044151	17	32397993			G	G		GG	GG
101899	UNCHS013917	5	33686343				G	G		GG	GG			129817	UNCHS044152	17	32400773			T	T			TT	TT		129817	UNCHS044152	17	32400773			T	T		TT	TT
101900	UNCHS013918	5	33689006				T	T		TT	TT			68817	UNC27781396	17	32401398			C	C			CC	CC		68817	UNC27781396	17	32401398			C	C		CC	CC
87260	UNC8922136	5	33692596				G	G		GG	GG			68818	UNC27781681	17	32434504			A	C			AC	AC		68818	UNC27781681	17	32434504			A	C		AC	AC
101901	UNCHS013919	5	33706258				T	T		TT	TT			129818	UNCHS044153	17	32446936			G	G			GG	GG		129818	UNCHS044153	17	32446936			G	G		GG	GG
27693	JAX00578210	5	33706772				A	A		AA	AA			129819	UNCHS044154	17	32449723			C	C			CC	CC		129819	UNCHS044154	17	32449723			C	C		CC	CC
101902	UNCHS013921	5	33716003				G	G		GG	GG			22316	JAX00436295	17	32475772			C	C			CC	CC		22316	JAX00436295	17	32475772			C	C		CC	CC
101903	UNCHS013922	5	33719862				C	C		CC	CC			68819	UNC27782039	17	32480809			G	G			GG	GG		68819	UNC27782039	17	32480809			G	G		GG	GG
87261	UNC8922474	5	33723304				T	T		TT	TT			68820	UNC27782319	17	32547201			T	G			TG	TG		68820	UNC27782319	17	32547201			T	G		TG	TG
101904	UNCHS013923	5	33737138				C	C		CC	CC			68821	UNC27782556	17	32578397			A	G			AG	AG		68821	UNC27782556	17	32578397			A	G		AG	AG
101905	UNCHS013924	5	33739424				C	C		CC	CC			129820	UNCHS044156	17	32598724			N	A			AA	AA		129820	UNCHS044156	17	32598724			N	A		AA	AA
87262	UNC8922626	5	33742826				T	T		TT	TT			129821	UNCHS044157	17	32614955			G	G			GG	GG		129821	UNCHS044157	17	32614955			G	G		GG	GG
101906	UNCHS013925	5	33750689				C	C		CC	CC			129822	UNCHS044158	17	32618041			G	G			GG	GG		129822	UNCHS044158	17	32618041			G	G		GG	GG
101907	UNCHS013926	5	33753302				A	A		AA	AA			68822	UNC27783294	17	32629197			T	T			TT	TT		68822	UNC27783294	17	32629197			T	T		TT	TT
87263	UNC8922843	5	33763643				G	G		GG	GG			22317	JAX00436342	17	32633839			A	A			AA	AA		22317	JAX00436342	17	32633839			A	A		AA	AA
87264	UNC8922984	5	33779887				C	T		TC	TC			129823	UNCHS044159	17	32715463			C	C			CC	CC		129823	UNCHS044159	17	32715463			C	C		CC	CC
87265	UNC8923291	5	33799917				G	G		GG	GG			68823	UNC27784294	17	32718227			G	G			GG	GG		68823	UNC27784294	17	32718227			G	G		GG	GG
27694	JAX00578240	5	33813214				C	C		CC	CC			129824	UNCHS044160	17	32718227			G	G			GG	GG		129824	UNCHS044160	17	32718227			G	G		GG	GG
101908	UNCHS013927	5	33855579				T	T		TT	TT			68824	UNC27784624	17	32758862			A	A			AA	AA		68824	UNC27784624	17	32758862			A	A		AA	AA
101909	UNCHS013928	5	33858120				C	C		CC	CC			140219	UNCJPD006601	17	32799781			T	T			TT	TT		140219	UNCJPD006601	17	32799781			T	T		TT	TT
87266	UNC8924128	5	33872177				C	C		CC	CC			129825	UNCHS044161	17	32817546			T	T			TT	TT		129825	UNCHS044161	17	32817546			T	T		TT	TT
27695	JAX00578266	5	33932262				T	T		TT	TT			129826	UNCHS044162	17	32820218			G	G			GG	GG		129826	UNCHS044162	17	32820218			G	G		GG	GG
101910	UNCHS013929	5	33940045				A	A		AA	AA			68825	UNC27785817	17	32824948			C	C			CC	CC		68825	UNC27785817	17	32824948			C	C		CC	CC
101911	UNCHS013930	5	33947281				T	T		TT	TT			68827	UNC27786598	17	32866745			G	A			AG	AG		68827	UNC27786598	17	32866745			G	A		AG	AG
101912	UNCHS013931	5	33948037				A	A		AA	AA			22318	JAX00436408	17	32881333			G	G			GG	GG		22318	JAX00436408	17	32881333			G	G		GG	GG
27696	JAX00578287	5	34027009				C	C		CC	CC			9215	JAX00075133	17	32909829			C	C			CC	CC		9215	JAX00075133	17	32909829			C	C		CC	CC
27697	JAX00578291	5	34050198				T	T		TT	TT			68828	UNC27787813	17	32942731			G	A			AG	AG		68828	UNC27787813	17	32942731			G	A		AG	AG
27698	JAX00578295	5	34080197				G	G		GG	GG			68829	UNC27788467	17	32980409			T	N			TT	TT		68829	UNC27788467	17	32980409			T	N		TT	TT
11037	JAX00128644	5	34084445				C	C		CC	CC			68830	UNC27789455	17	33032249			A	A			AA	AA		68830	UNC27789455	17	33032249			A	A		AA	AA
101913	UNCHS013933	5	34116795				A	A		AA	AA			129827	UNCHS044163	17	33050491			G	G			GG	GG		129827	UNCHS044163	17	33050491			G	G		GG	GG
136665	UNCJPD002138	5	34165658				A	A		AA	AA			129828	UNCHS044164	17	33053431			A	A			AA	AA		129828	UNCHS044164	17	33053431			A	A		AA	AA
11038	JAX00128648	5	34168261				A	A		AA	AA			22319	JAX00436462	17	33061546			G	G			GG	GG		22319	JAX00436462	17	33061546			G	G		GG	GG
101914	UNCHS013935	5	34185339				N	H		TC	--			68832	UNC27790128	17	33067138			C	C			CC	CC		68832	UNC27790128	17	33067138			C	C		CC	CC
101915	UNCHS013936	5	34190297				T	T		TT	TT			68833	UNC27790980	17	33101400			T	T			TT	TT		68833	UNC27790980	17	33101400			T	T		TT	TT
101916	UNCHS013937	5	34190634				T	T		TT	TT			9216	JAX00075148	17	33109459			A	G			AG	AG		9216	JAX00075148	17	33109459			A	G		AG	AG
101917	UNCHS013938	5	34194428				A	A		AA	AA			9217	JAX00075149	17	33112790			T	T			TT	TT		9217	JAX00075149	17	33112790			T	T		TT	TT
136666	UNCJPD002139	5	34291279				N	N		--	--			141736	UNCJPD008530	17	33141208			T	T			TT	TT		141736	UNCJPD008530	17	33141208			T	T		TT	TT
27699	JAX00578338	5	34343346				C	C		CC	CC			68834	UNC27791907	17	33168243			C	T			TC	TC		68834	UNC27791907	17	33168243			C	T		TC	TC
27700	JAX00578343	5	34373211				C	C		CC	CC			68835	UNC27792423	17	33226741			G	A			AG	AG		68835	UNC27792423	17	33226741			G	A		AG	AG
101608	UNCHS013595	5	34406295				N	N		--	--			129829	UNCHS044166	17	33239337			G	G			GG	GG		129829	UNCHS044166	17	33239337			G	G		GG	GG
101919	UNCHS013940	5	34411532				A	A		AA	AA			68836	UNC27792647	17	33253405			G	G			GG	GG		68836	UNC27792647	17	33253405			G	G		GG	GG
87268	UNC8929185	5	34414195				A	A		AA	AA			68837	UNC27792845	17	33283271			A	A			AA	AA		68837	UNC27792845	17	33283271			A	A		AA	AA
11039	JAX00128667	5	34420081				G	G		GG	GG			68838	UNC27793027	17	33344929			T	T			TT	TT		68838	UNC27793027	17	33344929			T	T		TT	TT
101920	UNCHS013941	5	34444769				A	A		AA	AA			68840	UNC27793239	17	33403178			T	T			TT	TT		68840	UNC27793239	17	33403178			T	T		TT	TT
101921	UNCHS013942	5	34449122				A	A		AA	AA			68841	UNC27793394	17	33460787			N	N			--	--		68841	UNC27793394	17	33460787			N	N		--	--
87269	UNC8930200	5	34530196				A	A		AA	AA			68842	UNC27793465	17	33468744			C	C			CC	CC		68842	UNC27793465	17	33468744			C	C		CC	CC
101922	UNCHS013943	5	34537309				A	A		AA	AA			129830	UNCHS044167	17	33526037			G	G			GG	GG		129830	UNCHS044167	17	33526037			G	G		GG	GG
101923	UNCHS013944	5	34542757				T	T		TT	TT			129831	UNCHS044168	17	33529962			A	A			AA	AA		129831	UNCHS044168	17	33529962			A	A		AA	AA
3621	ICR1583	5	34553966				C	C		CC	CC			68843	UNC27794178	17	33569073			G	G			GG	GG		68843	UNC27794178	17	33569073			G	G		GG	GG
101924	UNCHS013945	5	34554690				T	T		TT	TT			68844	UNC27794523	17	33617192			C	C			CC	CC		68844	UNC27794523	17	33617192			C	C		CC	CC
101925	UNCHS013946	5	34557021				T	T		TT	TT			129832	UNCHS044169	17	33670321			G	G			GG	GG		129832	UNCHS044169	17	33670321			G	G		GG	GG
11040	JAX00128683	5	34608750				C	C		CC	CC			129833	UNCHS044170	17	33672504			G	G			GG	GG		129833	UNCHS044170	17	33672504			G	G		GG	GG
101926	UNCHS013947	5	34618298				A	A		AA	AA			68845	UNC27794958	17	33675894			C	T			TC	TC		68845	UNC27794958	17	33675894			C	T		TC	TC
101927	UNCHS013948	5	34620966				T	T		TT	TT			68846	UNC27795280	17	33698366			A	G			AG	AG		68846	UNC27795280	17	33698366			A	G		AG	AG
101928	UNCHS013949	5	34635600				T	T		TT	TT			140220	UNCJPD006604	17	33716409			C	C			CC	CC		140220	UNCJPD006604	17	33716409			C	C		CC	CC
101929	UNCHS013950	5	34638174				C	C		CC	CC			129834	UNCHS044171	17	33743227			C	C			CC	CC		129834	UNCHS044171	17	33743227			C	C		CC	CC
3622	ICR1584	5	34646640				G	G		GG	GG			129835	UNCHS044172	17	33746079			T	T			TT	TT		129835	UNCHS044172	17	33746079			T	T		TT	TT
5871	ICR5584	5	34658325				N	N		--	--			68847	UNC27795757	17	33749398			G	T			TG	TG		68847	UNC27795757	17	33749398			G	T		TG	TG
27701	JAX00578397	5	34667698				A	A		AA	AA			68848	UNC27795941	17	33798693			N	N			CC	CC		68848	UNC27795941	17	33798693			N	N		CC	CC
101930	UNCHS013951	5	34669286				G	G		GG	GG			129836	UNCHS044173	17	33800587			G	G			GG	GG		129836	UNCHS044173	17	33800587			G	G		GG	GG
101931	UNCHS013952	5	34672597				T	T		TT	TT			129837	UNCHS044174	17	33802725			A	G			AG	AG		129837	UNCHS044174	17	33802725			A	G		AG	AG
27702	JAX00578409	5	34730356				G	G		GG	GG			22320	JAX00436627	17	33819845			C	C			CC	CC		22320	JAX00436627	17	33819845			C	C		CC	CC
3623	ICR1585	5	34736926				G	G		GG	GG			68849	UNC27796216	17	33853590			G	A			AG	AG		68849	UNC27796216	17	33853590			G	A		AG	AG
5872	ICR5585	5	34743263				T	T		TT	TT			129838	UNCHS044175	17	33856997			N	N			--	--		129838	UNCHS044175	17	33856997			N	N		--	--
3624	ICR1586	5	34830888				T	T		TT	TT			129839	UNCHS044176	17	33861163			G	G			GG	GG		129839	UNCHS044176	17	33861163			G	G		GG	GG
5873	ICR5586	5	34841587				G	G		GG	GG			140221	UNCJPD006605	17	33870216			N	N			--	--		140221	UNCJPD006605	17	33870216			N	N		--	--
27703	JAX00578429	5	34879783				N	N		--	--			68851	UNC27796397	17	33877901			N	N			--	TT		68851	UNC27796397	17	33877901			N	N		TC	TC
87270	UNC8934093	5	34911652				G	G		GG	GG			129840	UNCHS044177	17	33878687			A	A			AA	AA		129840	UNCHS044177	17	33878687			A	A		AA	AA
136667	UNCJPD002140	5	34936077				N	N		--	--			129841	UNCHS044178	17	33881680			A	A			AA	AA		129841	UNCHS044178	17	33881680			A	A		AA	AA
3625	ICR1587	5	34936571				N	N		--	--			129842	UNCHS044179	17	33947764			T	T			TT	TT		129842	UNCHS044179	17	33947764			T	T		TT	TT
5874	ICR5587	5	34936582				N	N		--	--			129843	UNCHS044180	17	33950651			T	C			TC	TC		129843	UNCHS044180	17	33950651			T	C		TC	TC
101932	UNCHS013953	5	34954584				N	N		--	--			68852	UNC27797171	17	33952099			G	A			AG	AG		68852	UNC27797171	17	33952099			G	A		AG	AG
101933	UNCHS013954	5	34957098				C	C		CC	CC			68853	UNC27797273	17	33960931			T	G			TG	TG		68853	UNC27797273	17	33960931			T	G		TG	TG
27704	JAX00578450	5	34959650				C	C		CC	CC			22321	JAX00436685	17	33987991			G	G			GG	GG		22321	JAX00436685	17	33987991			G	G		GG	GG
101934	UNCHS013955	5	34970449				A	A		AA	AA			68854	UNC27798168	17	34035937			N	N			GG	GG		68854	UNC27798168	17	34035937			N	N		GG	GG
101935	UNCHS013956	5	34973565				G	G		GG	GG			22322	JAX00436716	17	34057522			C	C			CC	CC		22322	JAX00436716	17	34057522			C	C		CC	CC
101936	UNCHS013957	5	34984793				G	G		GG	GG			68855	UNC27798497	17	34075568			T	T			TT	TT		68855	UNC27798497	17	34075568			T	T		TT	TT
101937	UNCHS013958	5	34987201				C	C		CC	CC			22323	JAX00436724	17	34077371			T	T			TT	TT		22323	JAX00436724	17	34077371			T	T		TT	TT
101938	UNCHS013959	5	34990460				C	C		CC	CC			22324	JAX00436734	17	34086681			T	T			TT	TT		22324	JAX00436734	17	34086681			T	T		TT	TT
101939	UNCHS013961	5	34993502				G	G		GG	GG			142481	UNCJPD009323	17	34096198			N	N			--	--		142481	UNCJPD009323	17	34096198			N	N		--	--
101940	UNCHS013962	5	34996461				C	C		CC	CC			68856	UNC27799096	17	34109735			C	C			CC	CC		68856	UNC27799096	17	34109735			C	C		CC	CC
3626	ICR1588	5	35004711				C	C		CC	CC			140222	UNCJPD006607	17	34138515			N	N			--	--		140222	UNCJPD006607	17	34138515			N	N		--	--
5875	ICR5588	5	35005645				A	A		AA	AA			22325	JAX00436745	17	34181127			T	C			TC	TC		22325	JAX00436745	17	34181127			T	C		TC	TC
101941	UNCHS013963	5	35034559				C	C		CC	CC			68858	UNC27800502	17	34182058			C	T			TC	TC		68858	UNC27800502	17	34182058			C	T		TC	TC
101942	UNCHS013964	5	35037731				A	A		AA	AA			22326	JAX00436767	17	34211145			G	G			GG	GG		22326	JAX00436767	17	34211145			G	G		GG	GG
27705	JAX00578471	5	35061701				A	A		AA	AA			68859	UNC27801762	17	34239375			C	C			CC	CC		68859	UNC27801762	17	34239375			C	C		CC	CC
136668	UNCJPD002141	5	35080882				C	C		CC	CC			142350	UNCJPD009184	17	34282872			C	C			CC	CC		142350	UNCJPD009184	17	34282872			C	C		CC	CC
3627	ICR1589	5	35099738				T	T		TT	TT			68860	UNC27802572	17	34297608			C	T			TC	TC		68860	UNC27802572	17	34297608			C	T		TC	TC
5876	ICR5589	5	35124138				G	G		GG	GG			22327	JAX00436797	17	34312397			C	C			CC	CC		22327	JAX00436797	17	34312397			C	C		CC	CC
101943	UNCHS013965	5	35134132				G	G		GG	GG			129844	UNCHS044181	17	34316800			A	A			AA	AA		129844	UNCHS044181	17	34316800			A	A		AA	AA
101944	UNCHS013966	5	35139990				C	C		CC	CC			129845	UNCHS044182	17	34319113			A	A			AA	AA		129845	UNCHS044182	17	34319113			A	A		AA	AA
101945	UNCHS013967	5	35161410				G	G		GG	GG			22328	JAX00436823	17	34330185			C	C			CC	CC		22328	JAX00436823	17	34330185			C	C		CC	CC
101946	UNCHS013968	5	35164087				C	C		CC	CC			68861	UNC27803308	17	34338070			A	A			AA	AA		68861	UNC27803308	17	34338070			A	A		AA	AA
371	backupUNC050328531	5	35170852				G	G		GG	GG			22329	JAX00436829	17	34346265			T	T			TT	TT		22329	JAX00436829	17	34346265			T	T		TT	TT
3629	ICR1590	5	35182763				T	T		TT	TT			129846	UNCHS044184	17	34361211			T	C			TT	TT		129846	UNCHS044184	17	34361211			T	C		TC	TC
101947	UNCHS013969	5	35194008				A	A		AA	AA			68863	UNC27804029	17	34377401			T	T			TT	TT		68863	UNC27804029	17	34377401			T	T		TT	TT
5877	ICR5590	5	35217936				C	C		CC	CC			68864	UNC27806492	17	34430047			G	A			AG	AG		68864	UNC27806492	17	34430047			G	A		AG	AG
101948	UNCHS013971	5	35221197				T	T		TT	TT			129847	UNCHS044185	17	34444617			A	A			AA	AA		129847	UNCHS044185	17	34444617			A	A		AA	AA
101949	UNCHS013972	5	35228308				G	G		GG	GG			129848	UNCHS044186	17	34451712			G	N			GG	GG		129848	UNCHS044186	17	34451712			G	N		GG	GG
27706	JAX00578505	5	35247574				A	A		AA	AA			9218	JAX00075240	17	34458128			T	C			TC	TC		9218	JAX00075240	17	34458128			T	C		TC	TC
27707	JAX00578506	5	35248715				T	T		TT	TT			68867	UNC27808175	17	34508413			G	A			AG	AG		68867	UNC27808175	17	34508413			G	A		AG	AG
3630	ICR1591	5	35273567				A	A		AA	AA			129849	UNCHS044187	17	34551047			A	G			AG	AG		129849	UNCHS044187	17	34551047			A	G		AG	AG
5878	ICR5591	5	35276046				G	G		GG	GG			129850	UNCHS044188	17	34554129			G	G			GG	GG		129850	UNCHS044188	17	34554129			G	G		GG	GG
27708	JAX00578511	5	35294203				T	T		TT	TT			68868	UNC27809137	17	34565191			G	G			GG	GG		68868	UNC27809137	17	34565191			G	G		GG	GG
101950	UNCHS013974	5	35302852				T	T		TT	TT			68869	UNC27809288	17	34592549			A	A			AA	AA		68869	UNC27809288	17	34592549			A	A		AA	AA
11041	JAX00128733	5	35318808				G	G		GG	GG			22330	JAX00436974	17	34672721			G	N			GG	GG		22330	JAX00436974	17	34672721			G	N		GG	GG
101951	UNCHS013975	5	35342231				C	C		CC	CC			68871	UNC27810815	17	34672925			A	N			AA	AA		68871	UNC27810815	17	34672925			A	N		AA	AA
101952	UNCHS013976	5	35345224				A	A		AA	AA			22331	JAX00436984	17	34685544			G	G			GG	GG		22331	JAX00436984	17	34685544			G	G		GG	GG
136669	UNCJPD002142	5	35348814				G	G		GG	GG			631	complement028	17	34729426			C	C			CC	CC		631	complement028	17	34729426			C	C		CC	CC
101953	UNCHS013978	5	35355039				N	N		GG	GG			632	complement029	17	34729582			N	N			--	--		632	complement029	17	34729582			N	N		--	--
3631	ICR1592	5	35389305				G	G		GG	GG			142806	UNCrs108790105	17	34729731			A	C			AC	AC		142806	UNCrs108790105	17	34729731			A	C		AC	AC
101954	UNCHS013979	5	35406198				T	T		TT	TT			143306	UNCrs46692756	17	34729876			G	G			GG	GG		143306	UNCrs46692756	17	34729876			G	G		GG	GG
101955	UNCHS013981	5	35443524				G	G		GG	GG			633	complement030	17	34729965			C	C			CC	CC		633	complement030	17	34729965			C	C		CC	CC
101956	UNCHS013982	5	35445781				T	T		TT	TT			142770	UNCrs107604232	17	34730485			A	H			AG	AG		142770	UNCrs107604232	17	34730485			A	H		AG	AG
101957	UNCHS013983	5	35469761				T	T		TT	TT			634	complement031	17	34730841			T	C			TC	TC		634	complement031	17	34730841			T	C		TC	TC
101958	UNCHS013984	5	35479224				A	A		AA	AA			142804	UNCrs108723728	17	34730850			A	G			AA	AA		142804	UNCrs108723728	17	34730850			A	G		AA	AA
87274	UNC8940486	5	35540711				G	G		GG	GG			142782	UNCrs107951592	17	34730910			G	G			GG	GG		142782	UNCrs107951592	17	34730910			G	G		GG	GG
27709	JAX00578565	5	35548973				C	C		CC	CC			143277	UNCrs33522658	17	34731285			A	A			AA	AA		143277	UNCrs33522658	17	34731285			A	A		AA	AA
101959	UNCHS013985	5	35557971				G	G		GG	GG			143335	UNCrs47810155	17	34731461			N	N			TT	TT		143335	UNCrs47810155	17	34731461			N	N		TT	TT
101960	UNCHS013986	5	35563959				C	C		CC	CC			142784	UNCrs108126196	17	34731547			G	A			AG	AG		142784	UNCrs108126196	17	34731547			G	A		AG	AG
101961	UNCHS013988	5	35615449				G	G		GG	GG			142809	UNCrs108839596	17	34731628			N	N			AA	AA		142809	UNCrs108839596	17	34731628			N	N		AA	AA
101962	UNCHS013989	5	35615449				G	G		GG	GG			142954	UNCrs238232699	17	34731715			T	C			TT	TT		142954	UNCrs238232699	17	34731715			T	C		--	TT
101963	UNCHS013990	5	35617713				T	T		TT	TT			143041	UNCrs255244326	17	34731724			G	G			GG	GG		143041	UNCrs255244326	17	34731724			G	G		GG	GG
27710	JAX00578592	5	35649676				T	T		TT	TT			635	complement032	17	34731840			C	T			TC	TC		635	complement032	17	34731840			C	T		TC	TC
27711	JAX00578609	5	35701888				G	G		GG	GG			143021	UNCrs251431367	17	34732495			N	N			--	TG		143021	UNCrs251431367	17	34732495			N	N		--	--
87277	UNC8943207	5	35705438				T	T		TT	TT			143310	UNCrs46956915	17	34732545			C	A			--	CC		143310	UNCrs46956915	17	34732545			C	A		--	AC
101964	UNCHS013991	5	35786591				G	G		GG	GG			143315	UNCrs47191360	17	34732557			N	N			CC	CC		143315	UNCrs47191360	17	34732557			N	N		CC	CC
101965	UNCHS013992	5	35794447				T	T		TT	TT			143397	UNCrs50895484	17	34732602			A	G			AA	--		143397	UNCrs50895484	17	34732602			A	G		AA	AA
11042	JAX00128773	5	35845188				C	C		CC	CC			143386	UNCrs50250732	17	34732726			T	C			TC	TC		143386	UNCrs50250732	17	34732726			T	C		TT	--
27712	JAX00578662	5	35900672				G	G		GG	GG			143395	UNCrs50849389	17	34732843			T	T			TT	TT		143395	UNCrs50849389	17	34732843			T	T		TT	TT
101966	UNCHS013993	5	35905297				C	C		CC	CC			143366	UNCrs49228159	17	34732913			N	N			--	--		143366	UNCrs49228159	17	34732913			N	N		--	--
101967	UNCHS013994	5	35907785				A	A		AA	AA			142952	UNCrs238166611	17	34732916			N	N			GG	GG		142952	UNCrs238166611	17	34732916			N	N		GG	GG
101968	UNCHS013995	5	35967207				G	G		GG	GG			142785	UNCrs108214842	17	34732937			N	C			CC	CC		142785	UNCrs108214842	17	34732937			N	C		CC	CC
101969	UNCHS013996	5	35969423				G	G		GG	GG			143401	UNCrs51191765	17	34732951			G	G			GG	GG		143401	UNCrs51191765	17	34732951			G	G		GG	GG
27713	JAX00578686	5	35985762				T	C		TC	TC			143407	UNCrs51410869	17	34733056			C	A			AC	AC		143407	UNCrs51410869	17	34733056			C	A		AC	AC
27714	JAX00578686q	5	35985762				T	C		TC	TC			143394	UNCrs50811454	17	34733131			T	T			TT	TT		143394	UNCrs50811454	17	34733131			T	T		TT	TT
101970	UNCHS013997	5	36022149				C	C		CC	CC			143369	UNCrs49431495	17	34733236			A	G			AG	AG		143369	UNCrs49431495	17	34733236			A	G		AG	AG
101971	UNCHS013998	5	36025915				T	T		TT	TT			142953	UNCrs238189501	17	34733285			A	A			AA	AA		142953	UNCrs238189501	17	34733285			A	A		AA	AA
101972	UNCHS013999	5	36029819				A	A		AA	AA			636	complement033	17	34733446			C	T			TC	TC		636	complement033	17	34733446			C	T		TC	TC
101973	UNCHS014000	5	36036619				A	A		AA	AA			637	complement034	17	34733493			G	A			AG	AG		637	complement034	17	34733493			G	A		AG	AG
87283	UNC8949088	5	36071171				A	A		AA	AA			143268	UNCrs33172204	17	34733615			C	G			GC	GC		143268	UNCrs33172204	17	34733615			C	G		GC	GC
101974	UNCHS014001	5	36081398				A	A		AA	AA			143206	UNCrs29517290	17	34733701			A	G			AA	--		143206	UNCrs29517290	17	34733701			A	G		AA	AA
101976	UNCHS014003	5	36083985				G	G		GG	GG			143207	UNCrs29520377	17	34734015			N	N			AG	AG		143207	UNCrs29520377	17	34734015			N	N		AG	AG
101975	UNCHS014002	5	36085169				G	G		GG	GG			143357	UNCrs48767880	17	34734722			G	G			GG	GG		143357	UNCrs48767880	17	34734722			G	G		GG	GG
101977	UNCHS014004	5	36087010				C	C		CC	CC			143279	UNCrs33535286	17	34734752			T	C			TC	TC		143279	UNCrs33535286	17	34734752			T	C		TC	TC
87284	UNC8949850	5	36118533				C	C		CC	CC			638	complement035	17	34735762			G	G			GG	GG		638	complement035	17	34735762			G	G		GG	GG
87285	UNC8950445	5	36156113				G	G		GG	GG			143004	UNCrs248494599	17	34736382			G	G			GG	GG		143004	UNCrs248494599	17	34736382			G	G		GG	GG
87287	UNC8950986	5	36190492				N	N		TC	TC			143272	UNCrs33397799	17	34736411			N	G			AG	AG		143272	UNCrs33397799	17	34736411			N	G		AG	AG
27715	JAX00578783	5	36196032				C	C		CC	CC			142798	UNCrs108620918	17	34737152			C	C			CC	CC		142798	UNCrs108620918	17	34737152			C	C		CC	CC
101978	UNCHS014005	5	36199811				T	T		TT	TT			143284	UNCrs33689355	17	34737523			N	N			CC	CC		143284	UNCrs33689355	17	34737523			N	N		CC	CC
101979	UNCHS014006	5	36205203				C	C		CC	CC			143275	UNCrs33457836	17	34737841			N	N			--	--		143275	UNCrs33457836	17	34737841			N	N		--	--
101980	UNCHS014007	5	36206051				N	C		CC	CC			639	complement036	17	34738384			N	N			--	--		639	complement036	17	34738384			N	N		--	--
101981	UNCHS014008	5	36208501				T	T		TT	TT			142815	UNCrs13475137	17	34738894			G	G			GG	GG		142815	UNCrs13475137	17	34738894			G	G		GG	GG
101982	UNCHS014009	5	36216885				T	T		TT	TT			143205	UNCrs29498459	17	34740180			A	C			AC	AC		143205	UNCrs29498459	17	34740180			A	C		CC	--
101983	UNCHS014010	5	36219522				A	A		AA	AA			640	complement037	17	34740749			N	N			TT	TT		640	complement037	17	34740749			N	N		TT	TT
27716	JAX00578797	5	36230478				C	C		CC	CC			641	complement038	17	34740815			A	G			AG	AG		641	complement038	17	34740815			A	G		AG	AG
87289	UNC8951930	5	36242585				A	A		AA	AA			142858	UNCrs218783706	17	34740971			N	N			AG	AG		142858	UNCrs218783706	17	34740971			N	N		--	AG
87290	UNC8952548	5	36276267				T	T		TT	TT			642	complement039	17	34741693			N	N			CC	CC		642	complement039	17	34741693			N	N		CC	CC
101984	UNCHS014011	5	36276740				C	C		CC	CC			643	complement040	17	34742504			T	H			TC	TC		643	complement040	17	34742504			T	H		TC	TC
101985	UNCHS014012	5	36279009				G	G		GG	GG			143330	UNCrs47601024	17	34742655			A	A			AA	AA		143330	UNCrs47601024	17	34742655			A	A		AA	AA
27717	JAX00578820	5	36297751				C	C		CC	CC			143391	UNCrs50563067	17	34742688			C	C			CC	CC		143391	UNCrs50563067	17	34742688			C	C		CC	CC
101986	UNCHS014013	5	36313638				G	G		GG	GG			143348	UNCrs48296365	17	34742708			C	C			CC	CC		143348	UNCrs48296365	17	34742708			C	C		CC	CC
101987	UNCHS014014	5	36316078				G	G		GG	GG			143383	UNCrs50073041	17	34742820			C	T			TC	TC		143383	UNCrs50073041	17	34742820			C	T		--	--
264	backupJAX00578831	5	36326745				T	T		TT	TT			143344	UNCrs48160541	17	34742841			A	G			AG	AG		143344	UNCrs48160541	17	34742841			A	G		AG	AG
101988	UNCHS014016	5	36330915				C	C		CC	CC			143000	UNCrs248186997	17	34742875			T	H			TA	TA		143000	UNCrs248186997	17	34742875			T	H		TA	TA
101989	UNCHS014017	5	36337031				T	T		TT	TT			644	complement041	17	34743329			G	C			CG	CG		644	complement041	17	34743329			G	C		CG	CG
101990	UNCHS014018	5	36341482				C	C		CC	CC			645	complement042	17	34743330			G	N			GG	GG		645	complement042	17	34743330			G	N		GG	GG
87292	UNC8953924	5	36351775				C	C		CC	CC			142860	UNCrs219128123	17	34743397			H	T			TT	TT		142860	UNCrs219128123	17	34743397			H	T		TT	TT
101991	UNCHS014019	5	36352871				C	C		CC	CC			143336	UNCrs47839572	17	34743674			A	G			AG	AG		143336	UNCrs47839572	17	34743674			A	G		AG	AG
101992	UNCHS014020	5	36355625				T	T		TT	TT			143364	UNCrs49143873	17	34743735			N	N			--	AA		143364	UNCrs49143873	17	34743735			N	N		AA	AA
87294	UNC8954644	5	36395569				T	T		TT	TT			646	complement043	17	34743837			C	C			CC	CC		646	complement043	17	34743837			C	C		CC	CC
87295	UNC8955320	5	36435862				G	G		GG	GG			68872	UNC27811698	17	34744660			G	T			TG	TG		68872	UNC27811698	17	34744660			G	T		TG	TG
101993	UNCHS014023	5	36474367				T	T		TT	TT			129851	UNCHS044189	17	34747374			T	T			TT	TT		129851	UNCHS044189	17	34747374			T	T		TT	TT
101994	UNCHS014024	5	36477905				G	G		GG	GG			129852	UNCHS044190	17	34750690			C	C			CC	CC		129852	UNCHS044190	17	34750690			C	C		CC	CC
87297	UNC8956339	5	36494941				N	N		--	--			9219	JAX00075264	17	34786376			T	T			TT	TT		9219	JAX00075264	17	34786376			T	T		TT	TT
87299	UNC8956877	5	36524394				C	C		CC	CC			129853	UNCHS044191	17	34794606			C	A			AC	AC		129853	UNCHS044191	17	34794606			C	A		AC	AC
101995	UNCHS014026	5	36527870				T	T		TT	TT			129854	UNCHS044192	17	34802156			G	A			AG	AG		129854	UNCHS044192	17	34802156			G	A		AG	AG
11043	JAX00128827	5	36564798				T	T		TT	TT			142990	UNCrs245981615	17	34809289			T	H			TC	TC		142990	UNCrs245981615	17	34809289			T	H		TC	TC
87300	UNC8957473	5	36565224				N	C		CC	CC			143068	UNCrs259261044	17	34809772			C	C			CC	CC		143068	UNCrs259261044	17	34809772			C	C		CC	CC
101996	UNCHS014027	5	36571191				G	G		GG	GG			143339	UNCrs47978204	17	34810911			N	N			GG	GG		143339	UNCrs47978204	17	34810911			N	N		GG	GG
101997	UNCHS014028	5	36577593				C	C		CC	CC			143270	UNCrs33244213	17	34811164			A	A			AA	AA		143270	UNCrs33244213	17	34811164			A	A		AA	AA
87301	UNC8957762	5	36596083				T	T		TT	TT			647	complement044	17	34811341			G	G			GG	GG		647	complement044	17	34811341			G	G		GG	GG
87302	UNC8958139	5	36628285				G	G		GG	GG			143340	UNCrs48061919	17	34813223			N	N			AA	AA		143340	UNCrs48061919	17	34813223			N	N		AA	AA
27718	JAX00578947	5	36649467				C	C		CC	CC			143363	UNCrs49031472	17	34813392			T	C			CC	CC		143363	UNCrs49031472	17	34813392			T	C		TC	--
136670	UNCJPD002145	5	36661833				G	G		GG	GG			143379	UNCrs49946273	17	34813446			C	C			CC	CC		143379	UNCrs49946273	17	34813446			C	C		CC	CC
87303	UNC8959025	5	36688900				T	T		TT	TT			143381	UNCrs49975925	17	34813482			G	G			GG	GG		143381	UNCrs49975925	17	34813482			G	G		GG	GG
101998	UNCHS014029	5	36699803				A	A		AA	AA			648	complement045	17	34813488			N	N			TT	--		648	complement045	17	34813488			N	N		--	--
101999	UNCHS014030	5	36702747				A	A		AA	AA			143352	UNCrs48431172	17	34813509			T	T			TT	TT		143352	UNCrs48431172	17	34813509			T	T		TT	TT
87304	UNC8959645	5	36726103				C	C		CC	CC			649	complement046	17	34813718			N	N			AC	AC		649	complement046	17	34813718			N	N		AC	--
11044	JAX00128838	5	36729070				A	A		AA	AA			143355	UNCrs48623722	17	34813822			N	C			TC	TC		143355	UNCrs48623722	17	34813822			N	C		TC	TC
102000	UNCHS014031	5	36760247				A	A		AA	AA			142826	UNCrs212417736	17	34814206			N	N			AA	AA		142826	UNCrs212417736	17	34814206			N	N		AA	AA
102001	UNCHS014032	5	36764174				T	T		TT	TT			143208	UNCrs29522168	17	34814300			G	G			GG	GG		143208	UNCrs29522168	17	34814300			G	G		GG	GG
87306	UNC8960652	5	36781337				H	H		--	TC			142830	UNCrs213433829	17	34814417			A	A			AA	AA		142830	UNCrs213433829	17	34814417			A	A		AA	AA
102002	UNCHS014033	5	36802547				G	G		GG	GG			143269	UNCrs33215741	17	34814704			G	G			GG	GG		143269	UNCrs33215741	17	34814704			G	G		GG	GG
102003	UNCHS014034	5	36805506				C	C		CC	CC			650	complement047	17	34814826			N	N			AA	AA		650	complement047	17	34814826			N	N		AA	AA
87307	UNC8961002	5	36813413				T	T		TT	TT			143368	UNCrs49335403	17	34815200			C	C			CC	CC		143368	UNCrs49335403	17	34815200			C	C		CC	CC
27719	JAX00579012	5	36875017				C	C		CC	CC			142810	UNCrs108860407	17	34815624			C	C			CC	CC		142810	UNCrs108860407	17	34815624			C	C		CC	CC
102004	UNCHS014035	5	36899109				C	C		CC	CC			143116	UNCrs266174369	17	34816239			C	C			CC	CC		143116	UNCrs266174369	17	34816239			C	C		CC	CC
102005	UNCHS014036	5	36901426				A	A		AA	AA			142986	UNCrs245337516	17	34816263			C	C			CC	CC		142986	UNCrs245337516	17	34816263			C	C		CC	CC
27720	JAX00579033	5	36920330				C	C		CC	CC			651	complement048	17	34816633			N	N			TG	TG		651	complement048	17	34816633			N	N		--	--
136671	UNCJPD002146	5	36938354				T	T		TT	TT			142861	UNCrs219168962	17	34816690			H	N			TC	TC		142861	UNCrs219168962	17	34816690			H	N		TC	TC
87308	UNC8962165	5	36946250				T	T		TT	TT			142960	UNCrs239305074	17	34816709			H	H			AC	AC		142960	UNCrs239305074	17	34816709			H	H		AC	AC
102006	UNCHS014037	5	36953287				T	T		TT	TT			142786	UNCrs108216603	17	34816936			H	C			CG	CG		142786	UNCrs108216603	17	34816936			H	C		CG	CG
102007	UNCHS014038	5	36956678				T	T		TT	TT			652	complement049	17	34817503			C	C			CC	CC		652	complement049	17	34817503			C	C		CC	CC
87309	UNC8962316	5	36971315				G	G		GG	GG			143419	UNCrs52215704	17	34817799			C	C			CC	CC		143419	UNCrs52215704	17	34817799			C	C		CC	CC
87310	UNC8962326	5	37053394				T	T		TT	TT			142938	UNCrs233960619	17	34817913			G	G			GG	GG		142938	UNCrs233960619	17	34817913			G	G		GG	GG
102008	UNCHS014039	5	37055569				C	C		CC	CC			143209	UNCrs29534851	17	34817926			C	C			CC	CC		143209	UNCrs29534851	17	34817926			C	C		CC	CC
102009	UNCHS014040	5	37059297				G	G		GG	GG			143267	UNCrs33061980	17	34817927			A	A			AA	AA		143267	UNCrs33061980	17	34817927			A	A		AA	AA
27721	JAX00579049	5	37061323				T	T		TT	TT			68873	UNC27812188	17	34818068			C	C			CC	CC		68873	UNC27812188	17	34818068			C	C		CC	CC
87311	UNC8962452	5	37083042				C	C		CC	CC			143274	UNCrs33451789	17	34819904			C	C			CC	CC		143274	UNCrs33451789	17	34819904			C	C		CC	CC
11045	JAX00128860	5	37098340				G	G		GG	GG			653	complement050	17	34821662			G	G			GG	GG		653	complement050	17	34821662			G	G		GG	GG
87313	UNC8962844	5	37122774				G	G		GG	GG			654	complement051	17	34821685			N	N			--	--		654	complement051	17	34821685			N	N		--	--
87314	UNC8963497	5	37161818				T	T		TT	TT			142983	UNCrs244551822	17	34821868			N	N			GG	GG		142983	UNCrs244551822	17	34821868			N	N		GG	GG
27722	JAX00579079	5	37215782				T	T		TT	TT			143112	UNCrs265507553	17	34821891			N	N			GG	GG		143112	UNCrs265507553	17	34821891			N	N		GG	GG
87316	UNC8964179	5	37218711				T	T		TT	TT			655	complement052	17	34821951			C	C			CC	CC		655	complement052	17	34821951			C	C		CC	CC
102010	UNCHS014041	5	37249307				C	C		CC	CC			143001	UNCrs248198580	17	34821966			C	H			TC	TC		143001	UNCrs248198580	17	34821966			C	H		TC	TC
102011	UNCHS014042	5	37251500				G	A		AG	AG			142912	UNCrs228700718	17	34821981			A	A			AA	AA		142912	UNCrs228700718	17	34821981			A	A		AA	AA
87317	UNC8964785	5	37251931				G	G		GG	GG			656	complement053	17	34822014			N	N			--	--		656	complement053	17	34822014			N	N		--	--
87319	UNC8965349	5	37298999				C	A		AC	AC			657	complement054	17	34822082			T	H			TC	TC		657	complement054	17	34822082			T	H		TC	--
102012	UNCHS014043	5	37343117				N	N		CC	CC			658	complement056	17	34822553			N	N			--	--		658	complement056	17	34822553			N	N		--	--
102013	UNCHS014044	5	37348684				N	N		--	--			68874	UNC27812482	17	34849087			G	G			GG	GG		68874	UNC27812482	17	34849087			G	G		GG	GG
87321	UNC8966382	5	37354885				C	C		CC	CC			143418	UNCrs52105011	17	34856826			C	C			CC	CC		143418	UNCrs52105011	17	34856826			C	C		CC	CC
87322	UNC8966693	5	37370435				A	G		AG	AG			143400	UNCrs51170361	17	34856931			G	G			GG	GG		143400	UNCrs51170361	17	34856931			G	G		GG	GG
102014	UNCHS014045	5	37380049				A	A		AA	AA			143276	UNCrs33497688	17	34857919			G	A			AG	AG		143276	UNCrs33497688	17	34857919			G	A		AG	AG
87323	UNC8967439	5	37405501				T	T		TT	TT			143278	UNCrs33526788	17	34857921			N	T			--	--		143278	UNCrs33526788	17	34857921			N	T		--	--
87325	UNC8968225	5	37446915				T	C		TC	TC			143013	UNCrs249944144	17	34858352			A	A			AA	AA		143013	UNCrs249944144	17	34858352			A	A		AA	AA
27723	JAX00579150	5	37471598				T	T		TT	TT			143365	UNCrs49167841	17	34858840			C	T			TC	TC		143365	UNCrs49167841	17	34858840			C	T		TC	TC
87327	UNC8969125	5	37494733				T	C		TC	TC			142951	UNCrs238146048	17	34858889			C	C			CC	CC		142951	UNCrs238146048	17	34858889			C	C		CC	CC
102015	UNCHS014047	5	37540176				G	G		GG	GG			143317	UNCrs47274988	17	34858922			C	C			CC	CC		143317	UNCrs47274988	17	34858922			C	C		CC	--
87328	UNC8970126	5	37543300				A	A		AA	AA			143290	UNCrs45810134	17	34859111			G	G			GG	GG		143290	UNCrs45810134	17	34859111			G	G		GG	GG
102016	UNCHS014048	5	37543300				A	A		AA	AA			143039	UNCrs255105288	17	34859185			G	G			GG	GG		143039	UNCrs255105288	17	34859185			G	G		GG	GG
87330	UNC8970635	5	37569510				H	G		GG	GG			143338	UNCrs47928705	17	34859287			G	G			GG	GG		143338	UNCrs47928705	17	34859287			G	G		GG	GG
27724	JAX00579183	5	37578740				A	A		AA	AA			143374	UNCrs49612412	17	34859353			A	A			AA	AA		143374	UNCrs49612412	17	34859353			A	A		AA	AA
102017	UNCHS014049	5	37588507				C	C		CC	CC			143324	UNCrs47440185	17	34859409			G	G			GG	GG		143324	UNCrs47440185	17	34859409			G	G		GG	GG
102018	UNCHS014050	5	37590984				C	C		CC	CC			143329	UNCrs47581266	17	34859616			C	C			CC	CC		143329	UNCrs47581266	17	34859616			C	C		CC	CC
102019	UNCHS014051	5	37592340				A	A		AA	AA			143347	UNCrs48262752	17	34859751			T	T			TT	TT		143347	UNCrs48262752	17	34859751			T	T		TT	TT
27725	JAX00579207	5	37612166				T	G		TG	TG			142943	UNCrs235579366	17	34859868			A	A			AA	AA		142943	UNCrs235579366	17	34859868			A	A		AA	AA
87331	UNC8971724	5	37626787				A	A		AA	AA			143362	UNCrs49008552	17	34859910			G	G			GG	GG		143362	UNCrs49008552	17	34859910			G	G		GG	GG
102020	UNCHS014053	5	37659790				G	G		GG	GG			143302	UNCrs46443568	17	34860080			A	A			AA	AA		143302	UNCrs46443568	17	34860080			A	A		AA	AA
102021	UNCHS014054	5	37662677				G	A		AG	AG			142772	UNCrs107675022	17	34860235			G	G			GG	GG		142772	UNCrs107675022	17	34860235			G	G		GG	GG
11046	JAX00128904	5	37666158				T	C		TC	TC			142937	UNCrs233960416	17	34860271			N	N			GG	GG		142937	UNCrs233960416	17	34860271			N	N		GG	GG
87333	UNC8972557	5	37670548				T	C		TC	TC			142775	UNCrs107690035	17	34860766			G	G			GG	GG		142775	UNCrs107690035	17	34860766			G	G		GG	GG
87334	UNC8973271	5	37708702				C	T		TC	TC			143111	UNCrs265427493	17	34862515			A	A			AA	AA		143111	UNCrs265427493	17	34862515			A	A		AA	AA
102022	UNCHS014055	5	37748644				G	T		TG	TG			142972	UNCrs241696907	17	34865415			T	T			TT	TT		142972	UNCrs241696907	17	34865415			T	T		TT	TT
87336	UNC8974208	5	37748888				A	G		AG	AG			143377	UNCrs49815042	17	34865486			A	A			AA	AA		143377	UNCrs49815042	17	34865486			A	A		AA	AA
102023	UNCHS014056	5	37751462				A	A		AA	AA			142984	UNCrs245107912	17	34865621			C	C			CC	CC		142984	UNCrs245107912	17	34865621			C	C		CC	CC
136672	UNCJPD002148	5	37752698				C	C		CC	CC			142808	UNCrs108832159	17	34865687			T	A			AT	AT		142808	UNCrs108832159	17	34865687			T	A		AT	AT
87337	UNC8974921	5	37785866				G	A		AG	AG			143408	UNCrs51461251	17	34866089			T	C			TC	TC		143408	UNCrs51461251	17	34866089			T	C		TC	TC
102024	UNCHS014057	5	37816543				G	A		AG	AG			143337	UNCrs47890999	17	34866175			A	G			AG	AG		143337	UNCrs47890999	17	34866175			A	G		AG	AG
102025	UNCHS014058	5	37818926				C	T		TC	TC			143078	UNCrs260819853	17	34866770			T	T			TT	TT		143078	UNCrs260819853	17	34866770			T	T		TT	TT
102026	UNCHS014059	5	37821023				C	C		CC	CC			143074	UNCrs260385815	17	34867337			G	G			GG	GG		143074	UNCrs260385815	17	34867337			G	G		GG	GG
102027	UNCHS014060	5	37826617				G	A		AG	AG			142802	UNCrs108689824	17	34868067			T	A			AT	AT		142802	UNCrs108689824	17	34868067			T	A		AT	AT
87339	UNC8975810	5	37827051				T	G		TG	TG			142939	UNCrs234042789	17	34868229			N	N			--	--		142939	UNCrs234042789	17	34868229			N	N		--	--
102028	UNCHS014061	5	37851497				G	A		AG	--			129855	UNCHS044193	17	34868574			H	G			GG	GG		129855	UNCHS044193	17	34868574			H	G		--	GG
102029	UNCHS014062	5	37853883				A	A		AA	AA			142801	UNCrs108688429	17	34869257			N	N			--	--		142801	UNCrs108688429	17	34869257			N	N		--	--
87340	UNC8976545	5	37866190				G	A		AG	AG			143035	UNCrs254453731	17	34869535			N	N			--	--		143035	UNCrs254453731	17	34869535			N	N		--	--
11047	JAX00128918	5	37877913				A	G		AG	AG			142853	UNCrs217864779	17	34869584			C	C			CC	CC		142853	UNCrs217864779	17	34869584			C	C		CC	CC
27726	JAX00579278	5	37908524				A	A		AA	AA			129856	UNCHS044194	17	34872250			G	G			GG	GG		129856	UNCHS044194	17	34872250			G	G		GG	GG
87342	UNC8977226	5	37910670				G	A		AG	AG			143037	UNCrs254983758	17	34872738			N	N			AA	AA		143037	UNCrs254983758	17	34872738			N	N		AA	AA
102030	UNCHS014063	5	37912768				C	T		TC	TC			143356	UNCrs48757657	17	34873498			C	C			CC	CC		143356	UNCrs48757657	17	34873498			C	C		CC	CC
102031	UNCHS014064	5	37915113				A	G		AG	AG			143282	UNCrs33668340	17	34873901			A	A			AA	AA		143282	UNCrs33668340	17	34873901			A	A		AA	AA
87343	UNC8977875	5	37941839				C	T		TC	TC			142899	UNCrs226493979	17	34875052			N	N			TT	TT		142899	UNCrs226493979	17	34875052			N	N		TT	TT
140955	UNCJPD007695	5	37987589				N	N		--	--			142789	UNCrs108232118	17	34875562			A	A			AA	AA		142789	UNCrs108232118	17	34875562			A	A		AA	AA
136673	UNCJPD002149	5	37987728				N	N		--	--			142793	UNCrs108391116	17	34875595			G	G			GG	GG		142793	UNCrs108391116	17	34875595			G	G		GG	GG
87345	UNC8978677	5	37991811				C	C		CC	CC			68876	UNC27812738	17	34876675			G	G			GG	GG		68876	UNC27812738	17	34876675			G	G		GG	GG
87346	UNC8979265	5	38027715				C	C		CC	CC			143398	UNCrs50922854	17	34877720			T	T			TT	TT		143398	UNCrs50922854	17	34877720			T	T		TT	TT
102032	UNCHS014065	5	38047555				T	C		TC	TC			659	complement058	17	34877866			N	N			--	--		659	complement058	17	34877866			N	N		--	--
102033	UNCHS014066	5	38050194				G	A		AG	AG			142979	UNCrs243310778	17	34877876			G	G			GG	GG		142979	UNCrs243310778	17	34877876			G	G		GG	GG
87349	UNC8980177	5	38073839				C	C		CC	CC			142778	UNCrs107828858	17	34878863			T	T			TT	TT		142778	UNCrs107828858	17	34878863			T	T		TT	TT
102034	UNCHS014067	5	38090788				T	T		TT	TT			142803	UNCrs108705458	17	34879028			A	C			AC	AC		142803	UNCrs108705458	17	34879028			A	C		AC	AC
102035	UNCHS014068	5	38094784				G	A		AG	AG			142773	UNCrs107678394	17	34879059			A	A			AA	AA		142773	UNCrs107678394	17	34879059			A	A		AA	AA
87350	UNC8980888	5	38116852				C	C		CC	CC			143102	UNCrs263449420	17	34879088			N	N			--	--		143102	UNCrs263449420	17	34879088			N	N		--	--
142420	UNCJPD009259	5	38121071				T	T		TT	TT			142796	UNCrs108558781	17	34879206			G	G			GG	GG		142796	UNCrs108558781	17	34879206			G	G		GG	GG
27727	JAX00579349	5	38149189				A	A		AA	AA			143424	UNCrs52410494	17	34879295			A	A			AA	AA		143424	UNCrs52410494	17	34879295			A	A		AA	AA
87352	UNC8981575	5	38154000				T	C		TC	TC			143100	UNCrs262961048	17	34879477			C	C			CC	CC		143100	UNCrs262961048	17	34879477			C	C		CC	CC
136674	UNCJPD002150	5	38192916				A	A		AA	AA			143384	UNCrs50104526	17	34881580			C	C			CC	CC		143384	UNCrs50104526	17	34881580			C	C		CC	CC
87353	UNC8982207	5	38194747				G	A		AG	AG			142797	UNCrs108598247	17	34881676			A	A			AA	AA		142797	UNCrs108598247	17	34881676			A	A		AA	AA
87354	UNC8982736	5	38235873				G	G		GG	GG			142792	UNCrs108338245	17	34882113			A	G			AG	AG		142792	UNCrs108338245	17	34882113			A	G		AG	--
87355	UNC8983442	5	38281799				G	G		GG	GG			143350	UNCrs48424557	17	34882218			T	T			TT	TT		143350	UNCrs48424557	17	34882218			T	T		TT	TT
27728	JAX00579376	5	38290673				C	C		CC	CC			142980	UNCrs243407828	17	34882758			T	N			TT	TT		142980	UNCrs243407828	17	34882758			T	N		TT	TT
87356	UNC8983940	5	38324303				T	T		TT	TT			143342	UNCrs48127411	17	34883081			C	T			TC	TC		143342	UNCrs48127411	17	34883081			C	T		TC	TC
27729	JAX00579385	5	38339845				A	A		AA	AA			143090	UNCrs261708908	17	34883234			T	G			TG	TG		143090	UNCrs261708908	17	34883234			T	G		TG	TG
27730	JAX00579393	5	38376718				G	G		GG	GG			142903	UNCrs226849131	17	34883408			G	C			GC	GC		142903	UNCrs226849131	17	34883408			G	C		GC	GC
87358	UNC8984805	5	38387270				C	T		TC	TC			143320	UNCrs47398966	17	34883614			G	G			GG	GG		143320	UNCrs47398966	17	34883614			G	G		GG	GG
11048	JAX00128959	5	38422654				A	G		AG	AG			143361	UNCrs48997314	17	34884384			C	C			CC	CC		143361	UNCrs48997314	17	34884384			C	C		CC	CC
87359	UNC8985628	5	38460484				C	T		TC	TC			143406	UNCrs51315124	17	34884435			C	C			CC	CC		143406	UNCrs51315124	17	34884435			C	C		CC	CC
102036	UNCHS014069	5	38472972				T	C		TC	TC			142811	UNCrs108877856	17	34884512			N	N			AA	AA		142811	UNCrs108877856	17	34884512			N	N		AA	AA
102037	UNCHS014070	5	38475950				C	T		TC	TC			142774	UNCrs107685873	17	34884514			C	H			CC	CC		142774	UNCrs107685873	17	34884514			C	H		CC	CC
102038	UNCHS014071	5	38502026				A	G		AG	AG			143287	UNCrs45728198	17	34884607			C	C			CC	CC		143287	UNCrs45728198	17	34884607			C	C		CC	CC
102039	UNCHS014072	5	38506979				T	C		TC	TC			143293	UNCrs46038169	17	34884620			C	T			TC	TC		143293	UNCrs46038169	17	34884620			C	T		TC	TC
102040	UNCHS014073	5	38553653				C	A		AC	AC			143351	UNCrs48428521	17	34884621			G	N			GG	GG		143351	UNCrs48428521	17	34884621			G	N		GG	GG
102041	UNCHS014074	5	38556026				C	A		AC	AC			143343	UNCrs48151848	17	34884738			C	T			TC	TC		143343	UNCrs48151848	17	34884738			C	T		TC	TC
87361	UNC8986686	5	38563325				G	T		TG	TG			142807	UNCrs108806439	17	34884892			T	C			TC	TC		142807	UNCrs108806439	17	34884892			T	C		TC	TC
102042	UNCHS014075	5	38589197				T	T		TT	TT			142779	UNCrs107830447	17	34884914			T	T			TT	TT		142779	UNCrs107830447	17	34884914			T	T		TT	TT
102043	UNCHS014076	5	38592167				T	T		TT	TT			143075	UNCrs260674842	17	34885871			G	A			AG	AG		143075	UNCrs260674842	17	34885871			G	A		AG	AG
87363	UNC8987463	5	38609006				C	C		CC	CC			142897	UNCrs225789225	17	34886298			N	N			GG	--		142897	UNCrs225789225	17	34886298			N	N		GG	GG
102044	UNCHS014078	5	38622837				C	C		CC	CC			142788	UNCrs108219671	17	34886633			N	N			TT	TT		142788	UNCrs108219671	17	34886633			N	N		TT	TT
102045	UNCHS014079	5	38625585				A	A		AA	AA			142787	UNCrs108216798	17	34889902			N	N			--	--		142787	UNCrs108216798	17	34889902			N	N		--	--
102046	UNCHS014080	5	38629313				A	G		AG	AG			143063	UNCrs258805209	17	34889942			G	A			AG	--		143063	UNCrs258805209	17	34889942			G	A		AG	--
87365	UNC8987963	5	38640307				A	G		AG	AG			142776	UNCrs107731259	17	34890498			G	A			AG	AG		142776	UNCrs107731259	17	34890498			G	A		AG	AG
102047	UNCHS014081	5	38661317				G	G		GG	GG			142870	UNCrs220913294	17	34890941			C	N			CC	CC		142870	UNCrs220913294	17	34890941			C	N		CC	CC
102048	UNCHS014082	5	38663494				T	C		TC	TC			142969	UNCrs241067422	17	34890997			G	N			GG	GG		142969	UNCrs241067422	17	34890997			G	N		GG	GG
87366	UNC8988795	5	38690671				A	G		AG	AG			143110	UNCrs265255501	17	34891080			C	N			CC	CC		143110	UNCrs265255501	17	34891080			C	N		CC	CC
87367	UNC8989622	5	38734404				C	T		TC	TC			142896	UNCrs225693672	17	34891082			G	N			GG	GG		142896	UNCrs225693672	17	34891082			G	N		GG	GG
102049	UNCHS014083	5	38759445				T	C		TC	TC			142812	UNCrs108926037	17	34891139			A	N			AA	AA		142812	UNCrs108926037	17	34891139			A	N		AA	AA
102050	UNCHS014084	5	38761878				A	A		AA	AA			142800	UNCrs108656412	17	34894047			A	A			AA	AA		142800	UNCrs108656412	17	34894047			A	A		AA	AA
87369	UNC8990259	5	38772205				A	G		AG	AG			142794	UNCrs108466346	17	34896948			A	G			AG	AG		142794	UNCrs108466346	17	34896948			A	G		AG	AG
87370	UNC8990872	5	38811294				T	C		TC	TC			140223	UNCJPD006608	17	34939727			C	C			CC	CC		140223	UNCJPD006608	17	34939727			C	C		CC	CC
11049	JAX00128988	5	38815751				G	A		AG	AG			9220	JAX00075276	17	34945828			C	C			CC	CC		9220	JAX00075276	17	34945828			C	C		CC	CC
87371	UNC8991302	5	38837887				C	T		TC	TC			68877	UNC27813064	17	34949071			A	G			AG	AG		68877	UNC27813064	17	34949071			A	G		AG	AG
136675	UNCJPD002151	5	38848193				N	N		--	--			68878	UNC27813303	17	34980000			C	C			CC	CC		68878	UNC27813303	17	34980000			C	C		CC	CC
136676	UNCJPD002152	5	38848616				N	N		--	--			68879	UNC27813596	17	35021081			G	G			GG	GG		68879	UNC27813596	17	35021081			G	G		GG	GG
87373	UNC8992043	5	38901173				A	A		AA	AA			68880	UNC27813774	17	35045251			A	G			AG	AG		68880	UNC27813774	17	35045251			A	G		AG	AG
102051	UNCHS014085	5	38914173				A	A		AA	AA			13870	JAX00210873	17	35085335			G	A			AG	AG		13870	JAX00210873	17	35085335			G	A		--	AG
102052	UNCHS014086	5	38920607				G	G		GG	GG			9221	JAX00075288	17	35091638			N	N			TT	TT		9221	JAX00075288	17	35091638			N	N		TT	TT
27731	JAX00579489	5	38929368				T	T		TT	TT			68882	UNC27814327	17	35099571			T	C			TC	TC		68882	UNC27814327	17	35099571			T	C		TC	TC
87374	UNC8992612	5	38935448				C	T		TC	TC			129857	UNCHS044195	17	35101428			A	C			AC	AC		129857	UNCHS044195	17	35101428			A	C		AC	AC
27732	JAX00579496	5	38939814				C	C		CC	CC			129858	UNCHS044196	17	35106541			A	A			AA	AA		129858	UNCHS044196	17	35106541			A	A		AA	AA
27733	JAX00579497	5	38941271				G	A		AG	AG			68883	UNC27814443	17	35134833			C	T			TC	TC		68883	UNC27814443	17	35134833			C	T		TC	TC
87376	UNC8993181	5	38974945				G	T		TG	TG			129859	UNCHS044197	17	35155665			G	A			AG	AG		129859	UNCHS044197	17	35155665			G	A		AG	AG
102053	UNCHS014087	5	38998495				T	C		TC	TC			129860	UNCHS044198	17	35158386			T	C			TC	TC		129860	UNCHS044198	17	35158386			T	C		TC	TC
102055	UNCHS014089	5	39000956				G	A		AG	AG			22332	JAX00437187	17	35199976			C	C			CC	CC		22332	JAX00437187	17	35199976			C	C		CC	CC
102054	UNCHS014088	5	39001698				G	G		GG	GG			22333	JAX00437199	17	35204163			C	C			CC	CC		22333	JAX00437199	17	35204163			C	C		CC	CC
87378	UNC8993756	5	39005720				G	A		AG	AG			68884	UNC27814922	17	35207143			G	A			AG	AG		68884	UNC27814922	17	35207143			G	A		AG	AG
102056	UNCHS014090	5	39006701				T	T		TT	TT			129861	UNCHS044199	17	35207207			C	C			CC	CC		129861	UNCHS044199	17	35207207			C	C		CC	CC
102057	UNCHS014091	5	39016784				C	A		AC	AC			68885	UNC27815128	17	35229582			G	G			GG	GG		68885	UNC27815128	17	35229582			G	G		GG	GG
102058	UNCHS014092	5	39018987				C	C		CC	CC			22334	JAX00437218	17	35243658			G	G			GG	GG		22334	JAX00437218	17	35243658			G	G		GG	GG
14136	JAX00225991	5	39043311				C	C		CC	CC			129862	UNCHS044201	17	35243811			C	C			CC	CC		129862	UNCHS044201	17	35243811			C	C		CC	CC
102059	UNCHS014093	5	39049400				N	N		--	--			129863	UNCHS044202	17	35246964			C	C			CC	CC		129863	UNCHS044202	17	35246964			C	C		CC	CC
102060	UNCHS014095	5	39056754				G	A		AG	AG			129864	UNCHS044203	17	35251018			A	A			AA	AA		129864	UNCHS044203	17	35251018			A	A		AA	AA
87379	UNC8994596	5	39057615				H	G		TG	TG			129865	UNCHS044204	17	35256609			T	C			TC	TC		129865	UNCHS044204	17	35256609			T	C		TC	TC
102061	UNCHS014096	5	39059629				G	G		GG	GG			68886	UNC27815586	17	35294539			A	C			AC	AC		68886	UNC27815586	17	35294539			A	C		AC	AC
87380	UNC8995230	5	39098969				T	C		TC	TC			68887	UNC27815879	17	35330712			T	C			TC	TC		68887	UNC27815879	17	35330712			T	C		TC	TC
102062	UNCHS014098	5	39112394				C	T		TC	TC			22335	JAX00437245	17	35347235			T	T			TT	TT		22335	JAX00437245	17	35347235			T	T		TT	TT
87382	UNC8995726	5	39121471				A	G		AG	AG			22336	JAX00437245r	17	35347235			T	T			TT	TT		22336	JAX00437245r	17	35347235			T	T		TT	TT
102063	UNCHS014099	5	39145011				T	C		TC	TC			68888	UNC27816285	17	35368814			T	G			TG	TG		68888	UNC27816285	17	35368814			T	G		TG	TG
102064	UNCHS014100	5	39151171				C	C		CC	CC			22337	JAX00437267	17	35391277			G	G			GG	GG		22337	JAX00437267	17	35391277			G	G		GG	GG
87383	UNC8996795	5	39174677				G	A		AG	AG			129866	UNCHS044205	17	35423385			T	T			TT	TT		129866	UNCHS044205	17	35423385			T	T		TT	TT
102065	UNCHS014101	5	39222363				G	G		GG	GG			129867	UNCHS044206	17	35425526			H	C			AC	AC		129867	UNCHS044206	17	35425526			H	C		AC	AC
87384	UNC8997346	5	39229851				C	T		TC	TC			68890	UNC27817235	17	35445045			T	C			--	--		68890	UNC27817235	17	35445045			T	C		--	--
[truncated: 6,405 more rows]
